# Supplementary material for: Alteration of rhesus macaque serum N-glycome during infection with the human parasitic filarial nematode Brugia malayi
Source: Sci Rep. 2022 Sep 21;12:15763. doi: 10.1038/s41598-022-19964-1 (PMC9491660; doi:10.1038/s41598-022-19964-1)
Supplement: Supplementary file 2 — Supplementary Information 2. [file 41598_2022_19964_MOESM2_ESM.xlsx]

## Sheet: N-glycans strcutures
Supplementary Table S1 - Rhesus macaque serum N-glycans																															Supplementary Table S1 - Rhesus macaque serum N-glycans
Peak ID			Retention time*	GU values*	% Area*	[m/z]+ Proca*	[m/z]2+ Proca*	[m/z]- AA**	Composition					Glycans (Oxford Notation Name)	Proposed structure	Exoglycosidase digestion ***	IgG glycan	* data obtained by UHPLC analysis
UHPLC	MALDI (1)#	MALDI (2)##							HexNAc	Hex	dHex	Neu5Ac	Neu5Gc					** data obtained by MALDI analysis (theoretical mass in negative ion mode)
-	1	1	-	-	-	-	-	1192.43	2	4	0	0	0	M4		Endo H (#P0702)		#Maldi (1) = Underivatizated N-glycans
-	2	2	-	-	-	-	-	1233.45	3	3	0	0	0	A1		β-N-Acetylglucosaminidase (#P0744)		##Maldi (2) = N-glycans subjected to ethyl esterification of sialic acid
-	4	4	-	-	-	-	-	1379.51	3	3	1	0	0	F(6)A1		β-N-Acetylglucosaminidase (#P0744) Fucosidase O (#P0749)		*** Observed sensitivity of terminal epitopes to digestion with various exo/endoglycosidases
-	5	5	-	-	-	-	-	1395.51	3	4	0	0	0	A1G1		β-Galactosidase (#P0745)
-	6	6	-	-	-	-	-	1436.53	4	3	0	0	0	A2		β-N-Acetylglucosaminidase (#P0744)
1	9	9	6.3	6.2	1.02	1657.69	829.349	1557.56	3	5	0	0	0	Hybrid M4A1G1		β-Galactosidase (#P0745) Endo H (#P0702)
	10	10				1682.8	842.1	1582.59	4	3	1	0	0	F(6)A2		Fucosidase O (#P0749)	1
2	8	8	7	6.77	1.16	1641.7	748.322	1541.56	3	4	1	0	0	F(6)A1G1		Fucosidase O (#P0749) β-Galactosidase (#P0745)	2
3	3	3	7	6.8	0.92	1454.61	727.809	1354.48	2	5	0	0	0	M5		Endo H (#P0702)	2
	11	11				1698.72	849.862	1598.58	4	4	0	0	0	A2G1		β-Galactosidase (#P0745)	2
-	12	12	-	-	-	-	-	1639.61	5	3	0	0	0	A3 or A2B		β-N-Acetylglucosaminidase (#P0744)
4	14	14, 16	7.7	7.23	0.1	1786.73	893.87	1686,60 1715,60	3	4	0	1	0	A1G1S1		Neuraminidase (#P0722)	3
	15	15, 18				1802.73	901.867	1702,60 1721,60	3	4	0	0	1	A1G1SGc1(3)			3
	16	17				1819.74	910.375	1719.61	3	6	0	0	0	Hybrid M5A1G1		Endo H (#P0702)
5	17	19	7.8	7.33	0.94	1844.8	923.2	1744.64	4	4	1	0	0	F(6)A2G1		Fucosidase O (#P0749) β-Galactosidase (#P0745)	3
6	17	19	8	7.49	0.57	1844.8	923.2	1744.64	4	4	1	0	0	F(6)A2G1		Fucosidase O (#P0749) β-Galactosidase (#P0745)	4
7	24	30	8.3	7.68	0.8	2047.8	1024.4	1947.72	5	4	1	0	0	F(6)A2BG1		Fucosidase O (#P0749) β-Galactosidase (#P0745)	5
	20	22				1901.8	951.402	1801.66	5	4	0	0	0	A2BG1		β-Galactosidase (#P0745)
8	24	30	8.5	7.85	0.094	2047.8	1024.4	1947.72	5	4	1	0	0	F(6)A2BG1		Fucosidase O (#P0749) β-Galactosidase (#P0745)	6
	7	7				1616.7	808.8	1516.53	2	6	0	0	0	M6		Endo H (#P0702)	6
9	18	20	8.8	7.95	0.66	1860.8	930.9	1760.64	4	5	0	0	0	A2G2		β-Galactosidase (#P0745)	7
	19	21				1885.8	943.4	1785.67	5	3	1	0	0	F(6)A2B F(6)A3		β-N-Acetylglucosaminidase (#P0744) Fucosidase O (#P0749)	7
-	26	31	-	-	-	2063.8	1032.4	1963.72	5	5	0	0	0	A2BG2		β-Galactosidase (#P0745)
10	22	24, 26	8.9	8.1	0.24	1948.8	974.9	1848,65 1877,65	3	4	1	0	1	F(6)A1G1SGc(3)1		Fucosidase O (#P0749) Neuraminidase (#P0722)
11	22	24, 26	9.2	8.22	0.07	1948.79	974.896	1848,65 1877,65	3	5	0	1	0	Hybrid M4A1G1S1		Neuraminidase (#P0722)
	23	25, 27				1964.8	982.9	1864.65	3	5	0	0	1	Hybrid M4A1G1SGc1		Neuraminidase (#P0722)
12	24	28	9.6	8.41	1.26	2006.8	1003.9	1906.7	4	5	1	0	0	F(6)A2G2		Fucosidase O (#P0749) β-Galactosidase (#P0745)	8
13	30	37	9.7	8.55	0.58	2209.91	1105.46	2109.77	5	5	1	0	0	F(6)A2BG2		Fucosidase O (#P0749) β-Galactosidase (#P0745)	9
14	-	29	9.9	8.55	0.36	2005.81	1003.41	1934.67	4	4	0	0	1	A2G1SGc(6)1		Neuraminidase (#P0722)	9
15	13	13	10.3	8.79	0.15	1778.7	889.9	1678.58	2	7	0	0	0	M7		Endo H (#P0702)
16	28	33, 35	10.5	8.9	1.88	2151.9	1076.4	2051,73 2080,73	4	5	0	1	0	A2G2S1		β-Galactosidase (#P0745) Neuraminidase (#P0722)	10
									4	4	1	0	1	F(6)A2G1SGc1		Fucosidase O (#P0749) Neuraminidase (#P0722)	11
17	29	34, 36	11.2	9.26	6.47	2167.8	1084.4	2067,72 2096,73	4	5	0	0	1	A2G2SGc1		Neuraminidase (#P0722)
	31	38				2297.93	1149.46	2197.79	4	5	1	1	0	F(6)A2G2S(6)1		Fucosidase O (#P0749) β-Galactosidase (#P0745) Neuraminidase (#P0722)	12, 13
18	33	41	11.8	9.5	0.38	2354.94	1177.98	2254,81 2283,81	5	5	0	1	0	A3G2S(3)1		β-Galactosidase (#P0745) Neuraminidase (#P0722)
									4	5	1	0	1	F(6)A2BG1SGc1		Fucosidase O (#P0749) Neuraminidase (#P0722)	14
19	32	39, 40	11.9	9.55	5.21	2313.92	1157.46	2212, 79 2213,79 2242,79	4	5	1	0	1	F(6)A2G2SGc1		Neuraminidase (#P0722)	14
-	21	23	12.1	-	-	1940.8	970.9	1840.64	2	8	0	0	0	M8		Endo H (#P0702)
20	34	42	12.2	9.63	0.395	2370.9	1185.45	2270,81 2299,81	5	5	0	0	1	A3G2SGc1		β-Galactosidase (#P0745) Neuraminidase (#P0722)
-	35	-	-	-	-	-	-	2312.85	6	5	1	0	0	F(6)A4G2		Fucosidase O (#P0749) β-Galactosidase (#P0745) β-N-Acetylglucosaminidase (#P0744)
-	36	-	-	-	-	-	-	2328.85	6	6	0	0	0	A4G3		β-Galactosidase (#P0745) β-N-Acetylglucosaminidase (#P0744)
21	38	46, 48	12.4	9.75	1.086	2517	1258.5	2416,87 2445,87	5	5	1	0	1	A2BG2SGc1		Fucosidase O (#P0749) β-Galactosidase (#P0745) Neuraminidase (#P0722)	15
22	-	43	12.9	10	3.52	2442.96	1221.98	2371.83	4	5	0	2	0	A2G2S2		Neuraminidase (#P0722)
-	27	32	13.5	-	-	2102.8	1051.9	2002.69	2	9	0	0	0	M9		Endo H (#P0702)
23	40	49	13.6	10.31	47.83	2589	1294.5	2488.89	4	5	1	2	0	F(6)A2G2S2		Fucosidase O (#P0749) Neuraminidase (#P0722)	16
	37	44, 45, 47				2474.95	1237.98	2374,82 2403,06 2432,86	4	5	0	0	2	A2G2SGc2		Neuraminidase (#P0722)	17
24	42	53	13.8	10.42	0.31	2678.03	1339.52	2577,90 2634,89	5	5	0	0	2	A2G3SGc1		Neuraminidase (#P0722)	18
25	41	50, 51, 52	14.2	10.58	10.43	2621.01	1311.01	2520,88 2549,88 2578,88	4	5	1	0	2	F(6)A2G2SGc2		Fucosidase O (#P0749) Neuraminidase (#P0722)	18
26	43	55	14.4	10.66	2.21	2824.09	1412.55	2723,96 2781,30	5	5	1	0	2	F(6)A2BG2SGc1		Fucosidase O (#P0749) Neuraminidase (#P0722)	19
27	39	47	14.9	10.88	0.22	2532.99	1267	2432.86	5	6	0	0	1	A3G3SGc1		Neuraminidase (#P0722)
28	-	-	15	10.99	0.25	2808.09	1404.55	-	5	6	0	2	0	A3G3S2		β-Galactosidase (#P0745) Neuraminidase (#P0722)
29	44	54, 56	15.4	11.11	0.397	2840.08	1420.54	2739,95 2768,95 2797,95	5	6	0	0	2	A3G3SGc2		Neuraminidase (#P0722)
30	-	57, 58, 59	15.721	11.28	0.194286	2986.14	1493.57	2886,01 2915,01 2944,01	5	6	1	0	2	F(6)A3G3SGc2		Fucosidase O (#P0749) Neuraminidase (#P0722)
31	-		15.939	11.44	0.217857				5	7	0	1	1	A3G4S1SGc1		Neuraminidase (#P0722)
32	-	-	16.173	11.51	0.256429	3132.2	1566.6	-	5	7	1	1	1	F(6)A3G4S1SGc1		Fucosidase O (#P0749) Neuraminidase (#P0722)
33	-	61	16.421	11.69	0.206429	3099.19	1550.1	3057.1	5	6	0	3	0	A3G3S3		Neuraminidase (#P0722)
34	45	60	16.8	11.9	3.93	3147.2	1574.1	3047.04	5	6	0	0	3	A3G3SGc3		Neuraminidase (#P0722)
35	-	62, 63, 64	17.4	12.22	2.95	3173.22	1587.12	3073,10 3102,10 3131,10	6	7	0	2	0	A4G4S2		Neuraminidase (#P0722)
	-								6	6	1	1	1	F(6)A4G3S1SGc1		Neuraminidase (#P0722)
36	-	65	17.8	12.45	0.590714	3293.23	1647.12	3193.1	5	6	1	0	3	F(6)A3G3SGc3		Fucosidase O (#P0749) Neuraminidase (#P0722)
37	-	66	18.529	12.91	0.6	3350.25	1675.63	3250.12	6	5	0	0	3	A4G3S3		Neuraminidase (#P0722)
38	-	67	19.124	13.35	0.535	3351.27	1676.14	3280.14	6	8	0	1	1	A4G5S1SGc1		Neuraminidase (#P0722)
39 - 43	-	68 to 75	19.388	13.57	0.15	-	-	3412,17 3441,17 3470,17 3499,17 3748,26 3836,32 3777,26 3865,32	6 or more	7 or more	0 or 1	-	-	Multiantennary structures		Neuraminidase (#P0722)
			19.579	13.7	0.317857
			19.875	13.89	0.197143
			20.058	14.09	0.142857
			20.612	14.48	0.200714

## Sheet: (2)RawData_MALDI_Ethylated
Glycopeak #	Mass to charge	Selected composition	Accuracy (ppm)	S/N
	986.856			3
	1015.89			4
1	1193.04	Hex4HexNAc2-AA	-510.387	3
	1218.06			4
2	1234.08	Hex3HexNAc3-AA	-509.982	15
3	1355.16	Hex5HexNAc2-AA	-500.374	37
4	1380.19	Hex3HexNAc3dHex1-AA	-494.461	19
5	1396.21	Hex4HexNAc3-AA	-503.891	16
	1421.29			3
6	1437.24	Hex3HexNAc4-AA	-491.211	7
7	1517.29	Hex6HexNAc2-AA	-499.748	26
	1540.3			6
8	1542.34	Hex4HexNAc3dHex1-AA	-502.891	18
9	1558.33	Hex5HexNAc3-AA	-495.859	6
	1569.35			32
10	1583.38	Hex3HexNAc4dHex1-AA	-496.457	112
11	1599.37	Hex4HexNAc4-AA	-489.046	19
12	1640.42	Hex3HexNAc5-AA	-493.541	7
13	1679.41	Hex7HexNAc2-AA	-493.291	13
14	1686.45	Hex4HexNAc3Neu5Ac(3)1-AA	-510.324	3
15	1702.47	Hex4HexNAc3Neu5Gc(3)1-AA	-417.945	8
16	1715.46	Hex4HexNAc3Neu5Ac(6)1-AA	-484.905	8
17	1720.46	Hex6HexNAc3-AA	-492.828	6
18	1731.49	Hex4HexNAc3Neu5Gc(6)1-AA	-443.364	44
19	1745.51	Hex4HexNAc4dHex1-AA	-499.14	158
20	1761.51	Hex5HexNAc4-AA	-497.493	54
21	1786.57	Hex3HexNAc5dHex1-AA	-501.916	90
22	1802.57	Hex4HexNAc5-AA	-501.946	7
23	1841.56	Hex8HexNAc2-AA	-501.539	21
24	1848.58	Hex5HexNAc3Neu5Ac(3)1-AA	-504.071	4
		Hex4HexNAc3Neu5Gc(3)1dHex1-AA	-412.549
25	1865.61	Hex5HexNAc3NeuGc(3)-AA	-515.854	5
26	1877.61	Hex5HexNAc3Neu5Ac(6)1-AA	-490.525	8
		Hex4HexNAc3Neu5Gc(6)1dHex1-AA	-398.025
27	1893.61	Hex5HexNAc3NeuGc(6)-AA	-501.525	9
28	1907.65	Hex5HexNAc4dHex1-AA	-500.842	106
29	1934.67	Hex4HexNAc4NeuGc(6)1-AA	-510.037	31
30	1948.69	Hex4HexNAc5dHex1-AA	-495.145	54
31	1964.69	Hex5HexNAc5-AA	-497.771	5
32	2003.68	Hex9HexNAc2-AA	-492.989	26
33	2051.74	Hex5HexNAc4Neu5Ac(3)1-AA	-495.892	5
		Hex4HexNAc4Neu5Gc(3)1dHex1-AA	-413.432
	2055.75			9
34	2067.76	Hex5HexNAc4Neu5Gc(3)1-AA	-422.361	30
35	2080.79	Hex5HexNAc4Neu5Ac(6)1-AA	-494.35	33
		Hex4HexNAc4Neu5Gc(6)1dHex1-AA	-412.322
36	2096.81	Hex5HexNAc4Neu5Gc(6)1-AA	-413.171	233
37	2110.83	Hex5HexNAc5dHex1-AA	-498.411	13
	2137.85			3
	2152.89			3
38	2197.86	Hex5HexNAc4Neu5Ac(3)1dHex1-AA	-492.538	4
39	2213.91	Hex5HexNAc4Neu5Gc(3)1dHex1-AA	-437.43	25
40	2242.93	Hex5HexNAc4Neu5Gc(6)1dHex1-AA	-422.43	121
41	2283.98	Hex5HexNAc5Neu5Ac(6)1-AA	-495.744	8
		Hex4HexNAc5Neu5Gc(6)1dHex1-AA	-495.744
42	2299.99	Hex5HexNAc5NeuGc(6)1-AA	-490.959	9
43	2372.01	Hex5HexNAc4NeuAc(3)1NeuAc(6)1-AA	-462.31	20
44	2374.03	Hex5HexNAc4Neu5Gc(3)2-AA	-378.403	35
45	2403.05	Hex5HexNAc4Neu5Gc(6)1Neu5Gc(3)1-AA	-484.484	100
46	2416.09	Hex5HexNAc5Neu5Gc(3)1dHex1-AA	-322.949	26
47	2432.09	Hex5HexNAc4Neu5Gc(6)2-AA	-344.7	416
48	2446.1	Hex5HexNAc5Neu5Gc(3)1dHex1-AA	-492.394	16
49	2488.12	Hex5HexNAc4Neu5Ac(3)2dHex1-AA	-506.257	10
	2512.1			8
50	2520.15	Hex5HexNAc4NeuGc(3)2dHex1-AA	-445.06	15
	2540.15			8
51	2549.17	Hex5HexNAc4NeuGc(3)1NeuGc(6)1dHex1-AA	-432.226	15
	2568.18			10
52	2578.21	Hex5HexNAc4Neu5Gc(6)2dHex1-AA	-348.859	55
	2587.2			3
53	2634.25	Hex5HexNAc5Neu5Gc(6)2-AA	-502.885	3
54	2768.34	Hex6HexNAc5NeuGc(3)1NeuGc(6)1-AA	-475.753	11
55	2781.33	Hex5HexNAc5Neu5Gc(6)2dHex1-AA	-339.786	10
56	2797.33	Hex6HexNAc5Neu5Gc(6)2-AA	-337.517	6
57	2885.4	Hex6HexNAc5Neu5Gc(3)2dHex1-AA	-430.589	3
58	2914.46	Hex6HexNAc5Neu5Gc(3)1Neu5Gc(6)1dHex1-AA	-432.883	2
59	2943.43	Hex6HexNAc5Neu5Gc(6)2dHex1-AA	-463.871	2
		Hex7HexNAc5NeuAc(6)1NeuGc(6)1-AA	-337.131
60	3046.44	Hex6HexNAc5Neu5Gc(3)3-AA	-425.871	4
61	3058.6	Hex6HexNAc5NeuAc(3)1NeuAc(6)2-AA	-465.753	2
62	3074.53	Hex7HexNAc6NeuAc2-AA	-457.673	7
		Hex6HexNAc6NeuAc1NeuGc1dHex1-AA	-457.673
63	3103.51	Hex7HexNAc6NeuAc2-AA	-457.673	19
		Hex6HexNAc6NeuAc1NeuGc1dHex1-AA	-457.673
64	3132.53	Hex7HexNAc6NeuAc2-AA	-457.673	7
		Hex6HexNAc6NeuAc1NeuGc1dHex1-AA	-457.673
65	3191.64	Hex6HexNAc5Neu5Gc(6)3dHex1-AA	-335.011	2
66	3249.7	Hex6HexNAc6Neu5Gc(3)3-AA	-461.434	1
67	3279.51	Hex8HexNAc6Neu5Ac(6)1Neu5Gc(3)1-AA	-360.549	2
68	3410.64	Hex7HexNAc6Neu5Gc(3)3-AA	-290.546	2
69	3439.61	Hex7HexNAc6Neu5Gc(6)1Neu5Gc(3)2-AA	-290.546	3
70	3468.72	Hex7HexNAc6Neu5Gc(6)2Neu5Gc(3)1-AA	-290.546	2
71	3497.69	Hex7HexNAc6Neu5Gc(6)3-AA	-290.546	2
72	3745.78	Hex7HexNAc6Neu5Gc(3)4-AA	-332.777	2
73	3774.65	Hex7HexNAc6Neu5Gc4-AA	-599.579	2
74	3834.61	Hex7HexNAc6Neu5Gc4dHex1-AA	-283.886	2
75	3862.86	Hex7HexNAc6Neu5Gc4dHex1-AA	-276.797	1

## Sheet: (1)RawData_MALDI
Glycopeak #	Mass to charge	Selected composition	Accuracy (ppm)	S/N
	1103.71			5
	1109.64			3
	1125.62			3
	1141.56			3
	1163.51			3
1	1192.47	Hex4HexNAc2-AA	-39.3377	3
	1217.52			5
2	1233.53	Hex3HexNAc3-AA	-59.4718	10
	1257.51			3
	1292.47			3
3	1354.57	Hex5HexNAc2-AA	-64.2905	40
4	1379.59	Hex3HexNAc3dHex1-AA	-59.7649	19
5	1395.6	Hex4HexNAc3-AA	-64.1566	16
	1420.62			4
	1434.55			3
6	1436.62	Hex3HexNAc4-AA	-64.0303	7
	1454.03			5
7	1516.64	Hex6HexNAc2-AA	-72.7016	37
	1538.61			6
8	1540.66	Hex4HexNAc3dHex1-AA	-75.3112	32
9	1557.66	Hex5HexNAc3-AA	-65.9406	8
10	1582.71	Hex3HexNAc4dHex1-AA	-73.9737	110
11	1598.69	Hex4HexNAc4-AA	-63.905	21
12	1639.72	Hex3HexNAc5-AA	-67.4596	6
	1656.65			4
13	1678.71	Hex7HexNAc2-AA	-75.319	21
14	1686.72	Hex4HexNAc3NeuAc1-AA	-72.9936	10
15	1702.74	Hex4HexNAc3NeuGc1-AA	-82.3413	41
16	1719.74	Hex6HexNAc3-AA	-72.6215	9
	1725.72			16
17	1744.78	Hex4HexNAc4dHex1-AA	-80.3855	201
18	1760.78	Hex5HexNAc4-AA	-80.2716	87
19	1785.82	Hex3HexNAc5dHex1-AA	-82.1508	98
20	1801.81	Hex4HexNAc5-AA	-82.5788	12
	1818.28			59
21	1840.79	Hex8HexNAc2-AA	-83.4508	33
22	1848.8	Hex4HexNAc3NeuGc1dHex1-AA	-78.0489	13
		Hex5HexNAc3NeuAc1-AA
23	1864.82	Hex5HexNAc3NeuGc1-AA	-90.8303	13
	1880.96			16
24	1906.86	Hex5HexNAc4dHex1-AA	-87.2805	218
25	1947.9	Hex4HexNAc5dHex1-AA	-90.2936	86
26	1963.99	Hex5HexNAc5-AA	-137.459	31
27	2002.87	Hex9HexNAc2-AA	-88.7687	50
28	2051.93	Hex5HexNAc4NeuAc1-AA	-95.4829	53
		Hex4HexNAc4NeuGc1dHex1-AA	-95.4829
29	2067.93	Hex5HexNAc4NeuGc1-AA	-96.2362	518
30	2109.97	Hex5HexNAc5dHex1-AA	-91.4987	35
	2124.63			132
	2195.98			7
31	2197.98	Hex5HexNAc4NeuAc1dHex1-AA	-85.995	12
	2203.94			8
32	2214	Hex5HexNAc4NeuGc1dHex1-AA	-96.7031	284
33	2254.99	Hex5HexNAc5NeuAc1-AA	-80.5109	18
		Hex4HexNAc5NeuGc1dHex1-AA	-64.55
34	2270.43	Hex5HexNAc5NeuGc1-AA	168.41	25
35	2312.99	Hex5HexNAc6dHex1-AA	-58.2306	6
36	2328.98	Hex6HexNAc6-AA	-57.8673	11
	2331.04			19
	2338.23			10
	2347.03			9
37	2375.03	Hex5HexNAc4NeuGc2-AA	-90.8106	170
	2397.07			7
	2413.09		-77.1861	7
38	2417.09	Hex6HexNAc5NeuAc1-AA	-91.3199	39
	2428.7			4
39	2433.08	Hex6HexNAc5NeuGc1-AA	-80.8281	14
	2449.11			4
	2472.94			5
40	2489.13	Hex5HexNAc4NeuAc2dHex1-AA	-99.0701	6
	2511.06			7
41	2521.08	Hex5HexNAc4NeuGc2dHex1-AA	-82.0161	27
42	2579.11	Hex6HexNAc5NeuGc1dHex1-AA	-72.8565	8
	2657.07			2
	2696.12			3
43	2724.12	Hex5HexNAc5NeuGc2dHex1-AA	-62.184	6
44	2740.14	Hex6HexNAc5NeuGc2-AA	-70.9752	8
45	3047.26	Hex6HexNAc5NeuGc3-AA	-70.2768	4
