# Supplementary material for: Alteration of rhesus macaque serum N-glycome during infection with the human parasitic filarial nematode Brugia malayi
Source: Sci Rep. 2022 Sep 21;12:15763. doi: 10.1038/s41598-022-19964-1 (PMC9491660; doi:10.1038/s41598-022-19964-1)
Supplement: Supplementary file 3 — Supplementary Information 3. [file 41598_2022_19964_MOESM3_ESM.xlsx]

## Sheet: IgG N-glycans
			Supplementary Table S2 - Rhesus macaque IgG N-glycans
Peak ID			Retention time*	GU*	% Area*	[m/z]+ Proca*	[m/z]2+ Proca*	[m/z]- AA**	Composition					Glycans (Oxford Notation Name)	Proposed structure	Exoglycosidase digestion ***	* data obtained by UHPLC analysis
UHPLC	MALDI (1)#	MALDI (2)##							HexNAc	Hex	dHex	Neu5Ac	Neu5Gc				** data obtained by MALDI analysis (theoretical mass in negative ion mode)
-	1	2	-	-	-	-	-	1379.51	3	3	1	0	0	F(6)A1		β-N-Acetylglucosaminidase (#P0744)	#Maldi (1) = Underivatizated N-glycans
-	2	3	-	-	-	-	-	1436.53	4	3	0	0	0	A2		β-N-Acetylglucosaminidase (#P0744)	##Maldi (2) = N-glycans subjected to ethyl esterification of sialic acid
1	4	6	6.476	6.648	9.838	1682.8	842.1	1582.59	4	3	1	0	0	F(6)A2		β-N-Acetylglucosaminidase (#P0744)	*** Observed sensitivity of terminal epitopes to digestion with various exo/endoglycosidases
2	3	5	7.146	7.172	13.146	1641.7	748.322	1541.56	3	4	1	0	0	F(6)A1G1		β-Galactosidase (#P0745) Fucosidase O (#P0749)
	-	1				1454.61	727.809	1354.48	2	5	0	0	0	M5		Endo H (#P0702)
	5	7				1698.72	849.862	1598.58	4	4	0	0	0	A2G1		β-Galactosidase (#P0745)
-	6	8	-	-	-	-	-	1639.61	5	3	0	0	0	A3 or A2B		β-N-Acetylglucosaminidase (#P0744)
3	7	10	7.983	7.75	8.17	1786.73	893.87	1686,60 1715,60	3	4	0	0	1	A1G1SGc(3)1		Neuraminidase (#P0722)
	-	11				1802.73	901.867	1702.6	3	4	0	1	0	A1G1S(3)1		Neuraminidase (#P0722)
	8	12				1844.8	923.2	1744.64	4	4	1	0	0	F(6)A2G1		β-Galactosidase (#P0745) β-N-Acetylglucosaminidase (#P0744) Fucosidase O (#P0749)
4	8	12	8.2132	7.894	5.824	1844.8	923.2	1744.64	4	4	1	0	0	F(6)A2G1		β-Galactosidase (#P0745) β-N-Acetylglucosaminidase (#P0744) Fucosidase O (#P0749)
5	14	20	8.4964	8.068	7.824	2047.8	1024.4	1947.72	5	4	1	0	0	F(6)A2BG1		β-Galactosidase (#P0745) β-N-Acetylglucosaminidase (#P0744) Fucosidase O (#P0749)
	11	15				1901.8	951.402	1801.66	5	4	0	0	0	A2BG1		β-Galactosidase (#P0745) β-N-Acetylglucosaminidase (#P0744)
6	14	20	8.7156	8.196	1.248	2047.8	1024.4	1947.72	5	4	1	0	0	F(6)A2BG1		β-Galactosidase (#P0745) β-N-Acetylglucosaminidase (#P0744) Fucosidase O (#P0749)
	-	4				1616.7	808.8	1516.53	2	6	0	0	0	M6		Endo H (#P0702)
7	9	13	9.0138	8.366	0.454	1860.8	930.9	1760.64	4	5	0	0	0	A2G2		β-Galactosidase (#P0745)
	10	14				1885.8	943.4	1785.67	5	3	1	0	0	F(6)A2B		β-N-Acetylglucosaminidase (#P0744) Fucosidase O (#P0749)
-	12	17	-	-	-	-	-	1848,65 1877,65	3	4	1	0	1	F(6)A1G1SGc(3)1		Neuraminidase (#P0722) Fucosidase O (#P0749)
-	15	-	-	-	-	-	-	1963.72	5	5	0	0	0	A2BG2		β-Galactosidase (#P0745) β-N-Acetylglucosaminidase (#P0744)
8	13	18	9.7636	8.76	8.904	2006.8	1003.9	1906.7	4	5	1	0	0	F(6)A2G2		β-Galactosidase (#P0745) Fucosidase O (#P0749)
9	-	19	10.075	8.912	1.458	2005.81	1003.41	1934.67	4	4	0	0	1	A2G1SGc(6)1		Neuraminidase (#P0722) β-N-Acetylglucosaminidase (#P0744)
	18	25				2209.91	1105.46	2109.77	5	5	1	0	0	F(6)A2BG2		β-Galactosidase (#P0745) β-N-Acetylglucosaminidase (#P0744) Fucosidase O (#P0749)
-	-	26	-	-	-	-	-	2136.591	5	4	0	0	1	A2BG1SGc(6)1		Neuraminidase (#P0722) β-N-Acetylglucosaminidase (#P0744)
10	-	9	10.446	9.086	0.524	1778.7	889.9	1678.58	2	7	0	0	0	M7		Endo H (#P0702)
	16	22, 23				2151.9	1076.4	2050,73 2051,73 2080,73	4	5	0	1	0	A2G2S1		Neuraminidase (#P0722) β-Galactosidase (#P0745)
11	16	22, 23	10.6712	9.192	6.252	2151.9	1076.4	2050,73 2051,73 2080,73	4	4	1	0	1	F(6)A2G1SGc1		Neuraminidase (#P0722) β-N-Acetylglucosaminidase (#P0744) Fucosidase O (#P0749)
12	19	28	11.3076	9.474	0.636	2297.93	1149.46	2197,79 2224,79	4	5	1	1	0	F(6)A2G2S1		Neuraminidase (#P0722) β-Galactosidase (#P0745) Fucosidase O (#P0749)
13	19	28	11.4098	9.518	1.024	2297.93	1149.46	2197,79 2224,79	4	5	1	1	0	F(6)A2G2S1		Neuraminidase (#P0722) β-Galactosidase (#P0745) Fucosidase O (#P0749)
	17	24				2167.8	1084.4	2067,72 2096,73	4	5	0	0	1	A2G2SGc(6)1		Neuraminidase (#P0722) β-Galactosidase (#P0745)
-	-	30	-	-	-	-	-	2266.57	5	4	1	1	0	F(6)A2BG1S(3)1		Neuraminidase (#P0722) β-Galactosidase (#P0745) Fucosidase O (#P0749)
14	21	31	12.0896	9.81	22.158	2354.9	1178	2254,81 2282,63	5	4	1	0	1	F(6)A2BG1SGc1		Neuraminidase (#P0722) β-Galactosidase (#P0745) Fucosidase O (#P0749)
	20	27, 29				2313.92	1157.46	2212, 79 2213,79 2242,79	4	5	1	0	1	F(6)A2G2SGc1		Neuraminidase (#P0722) β-Galactosidase (#P0745) Fucosidase O (#P0749)
-	-	16	-	-	-	-	-	1840.64	2	8	0	0	0	M8		Endo H (#P0702)
-	22	32	-	-	-	-	-	2270,81 2299,81	5	5	0	0	1	A3G2SGc(6)1		Neuraminidase (#P0722) β-Galactosidase (#P0745) Fucosidase O (#P0749)
15	23	35	12.549	10.004	1.57	2517	1258.5	2416,87 2445,87	5	5	1	0	1	A2BG2SGc(6)1		Neuraminidase (#P0722) β-Galactosidase (#P0745) Fucosidase O (#P0749)
-	-	21	-	-	-	-	-	2002.69	2	9	0	0	0	M9		Endo H (#P0702)
16	-	-	13.752	10.524	2.032	2589	1294.5	2402,81 2431,81	4	5	0	0	2	A2G2SGc2		Neuraminidase (#P0722) Fucosidase O (#P0749)
17	-	33, 34	14.0218	10.642	2.032	2474.95	1237.98	2402,81 2431,81	4	5	0	0	2	A2G2SGc2		Neuraminidase (#P0722)
18	24	36, 37	14.3602	10.794	2.032	2621.01	1311.01	2520,88 2547,88 2576,88	4	5	1	0	2	F(6)A2G2S2		Neuraminidase (#P0722) Fucosidase O (#P0749)
	-	38				2678.03	1339.52	2577,90 2634,89	5	5	0	0	2	A2G3SGc(6)1		Neuraminidase (#P0722) β-N-Acetylglucosaminidase (#P0744)
19	25	39, 40	14.5596	10.886	2.032	2824.09	1412.55	2723,96 2751,29 2780,30	5	5	1	0	2	F(6)A2G2SGc2		Neuraminidase (#P0722) β-N-Acetylglucosaminidase (#P0744) Fucosidase O (#P0749)

## Sheet: (1)RawData_MALDI
Glycopeak #	Mass to charge	Selected composition	Accuracy PPM	S/N
	1217.52			9
1	1379.591	Hex3HexNAc3dHex1-AA	-58.3153	37
	1420.615			12
2	1436.595	Hex3HexNAc4-AA	-43.845	10
3	1541.664	Hex4HexNAc3dHex1-AA	-65.2722	33
4	1582.698	Hex3HexNAc4dHex1-AA	-68.2876	191
5	1598.686	Hex4HexNAc4-AA	-63.2795	17
6	1639.719	Hex3HexNAc5-AA	-65.6301	10
7	1686.715	Hex4HexNAc3NeuAc1-AA	-67.6582	7
	1725.71			10
8	1744.769	Hex4HexNAc4dHex1-AA	-72.3622	320
9	1760.752	Hex5HexNAc4-AA	-64.9385	16
10	1785.799	Hex3HexNAc5dHex1-AA	-72.632	224
11	1801.799	Hex4HexNAc5-AA	-74.8094	12
12	1848.779	Hex4HexNAc3NeuGc1dHex1-AA	-67.7726	10
13	1906.833	Hex5HexNAc4dHex1-AA	-72.0733	275
14	1947.862	Hex4HexNAc5dHex1-AA	-71.8135	212
15	1963.929	Hex5HexNAc5-AA	-107.931	32
16	2051.875	Hex5HexNAc4NeuAc1-AA	-69.168	69
		Hex4HexNAc4NeuGc1dHex1-AA	-69.168
17	2067.867	Hex5HexNAc4NeuGc1-AA	-67.2236	23
18	2109.918	Hex5HexNAc5dHex1-AA	-67.8032	58
	2169.932			6
19	2197.943	Hex5HexNAc4NeuAc1dHex1-AA	-69.1625	11
20	2213.935	Hex5HexNAc4NeuGc1dHex1-AA	-67.3465	448
	2235.835			16
21	2254.958	Hex4HexNAc5NeuGc1dHex1-AA	-64.5474	71
22	2270.032	Hex5HexNAc5NeuGc1-AA	341.565	20
	2349.967			5
	2362.007			6
23	2417.005	Hex5HexNAc5NeuGc1dHex1-AA	-57.8104	74
	2472.968			7
24	2521.034	Hex5HexNAc4NeuGc2dHex1-AA	-62.5813	16
25	2724.104	Hex5HexNAc5NeuGc2dHex1-AA	-54.4755	10

## Sheet: (2)RawData_MALDI_Ethylated
Glycopeak #	Mass to charge	Selected composition	Accuracy (PPM)	S/N
	1217.393			7
1	1354.392	Hex5HexNAc2-AA	64.1722	16
2	1379.427	Hex3HexNAc3dHex1-AA	60.5678	20
	1420.498			5
3	1436.436	Hex3HexNAc4-AA	66.8408	13
4	1516.447	Hex6HexNAc2-AA	55.8791	16
5	1541.467	Hex4HexNAc3dHex1-AA	62.5198	13
6	1582.505	Hex3HexNAc4dHex1-AA	53.6626	245
7	1598.485	Hex4HexNAc4-AA	62.4566	17
8	1639.480	Hex3HexNAc5-AA	80.1382	8
9	1678.460	Hex7HexNAc2-AA	74.2116	7
10	1702.512	Hex4HexNAc3Neu5Gc(3)1-AA	49.2182	3
11	1714.548	Hex4HexNAc3Neu5Ac(3)1-AA	48.6017	4
	1726.533			3
12	1744.528	Hex4HexNAc4dHex1-AA	65.7741	250
13	1760.513	Hex5HexNAc4-AA	70.8086	11
14	1785.546	Hex3HexNAc5dHex1-AA	69.0511	213
15	1801.534	Hex4HexNAc5-AA	72.2764	8
16	1840.506	Hex8HexNAc2-AA	71.385	13
17	1876.539	Hex4HexNAc3Neu5Gc(6)1dHex1-AA	176.587	7
18	1906.548	Hex5HexNAc4dHex1-AA	77.4007	147
19	1933.540	Hex4HexNAc4Neu5Gc(6)1-AA	181.965	6
20	1947.566	Hex4HexNAc5dHex1-AA	80.1602	143
21	2002.532	Hex9HexNAc2-AA	79.004	6
22	2050.569	Hex4HexNAc4Neu5Gc(3)1dHex1-AA	74.8862	4
		Hex5HexNAc4NeuAc(3)1-AA	74.8862
	2060.567			7
23	2079.585	Hex4HexNAc4Neu5Gc(6)1dHex1-AA	175.393	93
		Hex5HexNAc4NeuAc(6)1-AA
24	2095.578	Hex5HexNAc4Neu5Gc(6)1-AA	174.968	38
25	2109.587	Hex5HexNAc5dHex1-AA	89.0889	26
26	2136.591	Hex4HexNAc5Neu5Gc(6)1-AA	177.951	8
27	2212.590	Hex5HexNAc4Neu5Gc(3)1dHex1-AA	160.25	27
28	2224.608	Hex5HexNAc4Neu5Ac(6)1dHex1-AA	174.968	10
29	2241.617	Hex5HexNAc4Neu5Gc(6)1dHex1-AA	172.004	497
30	2266.575	Hex4HexNAc5Neu5Ac(3)1dHex1-AA	200.354	7
31	2282.628	Hex4HexNAc5Neu5Gc(6)1dHex1-AA	175.726	55
32	2298.628	Hex5HexNAc5Neu5Gc(6)1-AA	172.291	21
	2377.601			9
	2396.704			7
33	2401.628	Hex5HexNAc4Neu5Gc(3)1Neu5Gc(6)1-AA	235.532	9
34	2430.649	Hex5HexNAc4Neu5Gc(6)2-AA	247.942	50
35	2444.658	Hex5HexNAc5Neu5Gc(6)1dHex1-AA	173.415	51
36	2547.666	Hex5HexNAc4Neu5Gc(3)1Neu5Gc(6)1dHex1-AA	229.845	21
	2558.656			8
37	2576.684	Hex5HexNAc4Neu5Gc(6)2dHex1-AA	242.78	167
38	2633.695	Hex5HexNAc5Neu5Gc(6)2-AA	241.498	17
39	2750.711	Hex5HexNAc5Neu5Gc(3)1Neu5Gc(6)1dHex1-AA	225.375	7
40	2779.739	Hex5HexNAc5Neu5Gc(6)2dHex1-AA	233.814	64
41	2836.740	Hex5HexNAc6Neu5Gc(6)2-AA	236.329	3
