# Supplementary material for: Alteration of rhesus macaque serum N-glycome during infection with the human parasitic filarial nematode Brugia malayi
Source: Sci Rep. 2022 Sep 21;12:15763. doi: 10.1038/s41598-022-19964-1 (PMC9491660; doi:10.1038/s41598-022-19964-1)
Supplement: Supplementary file 4 — Supplementary Information 4. [file 41598_2022_19964_MOESM4_ESM.xlsx]

## Sheet: Sheet1
Information on rhesus macaque longitudinal cohort
Animal Number	Age (months)1	Sex	* MFs visualized 5 wpi	# 5 wpi MFs / ml	* MFs visualized 12 wpi	# 12 wpi MFs / ml	* Mfs visualized 15 wpi	# 15 wpi MFs / ml	Lymph flow 16 wpi
255	42	Female	No	0	Yes	0	Yes	105	Impaired
256	46	Female	No	0	Yes	5	Yes	10	Impaired
262	62	Male	No	0	Yes	0	Yes	25	Impaired
265	54	Female	No	0	Yes	5	Yes	435	Impaired
298	52	Male	N.A.	N.A.	N.A.	N.A.	N.A.	N.A.	N.A.
300	40	Male	N.A.	N.A.	N.A.	N.A.	N.A.	N.A.	N.A.
303	48	Male	N.A.	N.A.	N.A.	N.A.	N.A.	N.A.	N.A.
1Age of animal when initial sample was collected
* Knott Test (night blood)
# Microfilariaemia count (day blood)
wpi = weeks post-infection
