# Supplementary material for: Alteration of rhesus macaque serum N-glycome during infection with the human parasitic filarial nematode Brugia malayi
Source: Sci Rep. 2022 Sep 21;12:15763. doi: 10.1038/s41598-022-19964-1 (PMC9491660; doi:10.1038/s41598-022-19964-1)
Supplement: Supplementary file 5 — Supplementary Information 5. [file 41598_2022_19964_MOESM5_ESM.xlsx]

## Sheet: A - HILIC-UPLC raw data
Supplementary Table S4.A - Longitudinal rhesus macaque set, UHPLC raw data
Animal ID numbers		255, 256, 262, 265, 298, 300, 303 = biological replicates					UHPLC raw data
A1, A2	Technical replicates						Retention Time in minutes
A	Pre-infection						Area in mV/sec
B	5 wpi (week post-infection)						% Area = peak area related to total spectrum area, in percentage
C	12 wpi						Intensity = % area * 100000 for normalization
D	15 wpi
Pre-infection
255										256										262										265										298
A1	Retention Time	Area	% Area	Intensity	A2	Retention Time	Area	% Area	Intensity	A1	Retention Time	Area	% Area	Intensity	A2	Retention Time	Area	% Area	Intensity	A1	Retention Time	Area	% Area	Intensity	A2	Retention Time	Area	% Area	Intensity	A1	Retention Time	Area	% Area	Intensity	A2	Retention Time	Area	% Area	Intensity	A1	Retention Time	Area	% Area	Intensity	A2	Retention Time	Area	% Area	Intensity
1	6.314	99479	0.95	95000	1	6.313	142415	0.97	97000	1	6.31	198153	1.66	166000	1	6.321	143738	1.68	168000	1	6.331	105851	0.69	69000	1	6.34	67747	0.77	77000	1	6.311	76795	0.84	84000	1	6.323	122772	0.83	83000	1	6.309	60130	1.38	138000	1	6.346	87305	1.1	110000
2	6.994	113036	1.08	108000	2	6.993	193752	1.32	132000	2	6.975	294272	2.46	246000	2	6.988	207003	2.42	242000	2	7.03	79504	0.52	52000	2	7.02	37692	0.43	43000	2	6.986	49672	0.54	54000	2	7.022	103242	0.7	70000	2	6.974	56315	1.29	129000	2	7.014	114726	1.44	144000
3	7.042	120236	1.14	114000	3	7.05	129811	0.89	89000	3	7.035	106014	0.89	89000	3	7.038	97873	1.14	114000	3	7.08	137924	0.9	90000	3	7.084	97606	1.11	111000	3	7.05	84536	0.93	93000	3	7.05	108331	0.74	74000	3	7.02	43289	0.99	99000	3	7.087	47676	0.6	60000
4	7.66	6842	0.07	7000	4	7.656	6916	0.05	5000	4	7.64	14897	0.12	12000	4	7.658	11795	0.14	14000	4	7.647	23234	0.15	15000	4	7.674	10194	0.12	12000	4	7.636	14731	0.16	16000	4	7.642	26920	0.18	18000	4	7.669	4541	0.1	10000	4	7.687	5451	0.07	7000
5	7.794	110830	1.05	105000	5	7.803	152070	1.04	104000	5	7.79	140562	1.18	118000	5	7.804	98497	1.15	115000	5	7.816	136298	0.89	89000	5	7.838	77433	0.88	88000	5	7.802	76873	0.84	84000	5	7.81	135951	0.92	92000	5	7.8	41175	0.94	94000	5	7.832	69725	0.88	88000
6	8.019	63531	0.6	60000	6	8.021	85218	0.58	58000	6	8.016	79230	0.66	66000	6	8.036	56765	0.66	66000	6	8.044	79770	0.52	52000	6	8.057	46424	0.53	53000	6	8.017	57285	0.63	63000	6	8.042	96426	0.65	65000	6	8.033	19899	0.46	46000	6	8.056	45043	0.57	57000
7	8.295	63701	0.61	61000	7	8.308	90392	0.62	62000	7	8.292	217929	1.82	182000	7	8.305	153258	1.79	179000	7	8.321	82419	0.54	54000	7	8.346	49731	0.57	57000	7	8.304	59381	0.65	65000	7	8.317	92920	0.63	63000	7	8.307	37908	0.87	87000	7	8.345	54297	0.68	68000
8	8.503	5656	0.05	5000	8	8.529	5573	0.04	4000	8	8.514	46288	0.39	39000	8	8.534	19385	0.23	23000	8	8.552	6792	0.04	4000	8	8.601	5398	0.06	6000	8	8.534	3972	0.04	4000	8	8.567	9574	0.06	6000	8	8.544	3505	0.08	8000	8	8.551	5249	0.07	7000
9	8.754	78742	0.75	75000	9	8.765	113882	0.78	78000	9	8.744	122733	1.03	103000	9	8.76	68366	0.8	80000	9	8.788	101084	0.66	66000	9	8.796	61963	0.7	70000	9	8.762	44001	0.48	48000	9	8.783	62118	0.42	42000	9	8.757	24637	0.56	56000	9	8.799	48091	0.6	60000
10	8.857	20357	0.19	19000	10	8.899	21950	0.15	15000	10	8.878	24480	0.2	20000	10	8.85	16457	0.19	19000	10	8.863	41729	0.27	27000	10	8.875	31041	0.35	35000	10	8.838	22277	0.24	24000	10	8.837	46249	0.31	31000	10	8.848	14785	0.34	34000	10	8.88	22474	0.28	28000
11	9.173	4109	0.04	4000	11	9.217	3278	0.02	2000	11	9.201	11254	0.09	9000	11	9.207	11622	0.14	14000	11	9.249	12180	0.08	8000	11	9.244	5276	0.06	6000	11	9.2	8328	0.09	9000	11	9.2	15876	0.11	11000	11	9.233	2464	0.06	6000	11	9.247	5058	0.06	6000
12	9.554	130589	1.24	124000	12	9.563	185427	1.26	126000	12	9.546	141779	1.19	119000	12	9.56	104422	1.22	122000	12	9.586	195492	1.27	127000	12	9.605	111161	1.26	126000	12	9.562	134897	1.48	148000	12	9.569	205084	1.39	139000	12	9.57	72527	1.66	166000	12	9.6	108584	1.37	137000
13	9.734	70162	0.67	67000	13	9.746	93025	0.63	63000	13	9.716	63200	0.53	53000	13	9.736	45058	0.53	53000	13	9.752	93153	0.61	61000	13	9.77	56082	0.64	64000	13	9.743	47739	0.52	52000	13	9.737	74399	0.5	50000	13	9.749	22830	0.52	52000	13	9.769	49172	0.62	62000
14	9.852	27317	0.26	26000	14	9.856	40331	0.28	28000	14	9.852	71138	0.6	60000	14	9.86	53112	0.62	62000	14	9.89	49820	0.32	32000	14	9.889	25838	0.29	29000	14	9.875	37958	0.42	42000	14	9.866	51300	0.35	35000	14	9.869	16621	0.38	38000	14	9.903	27449	0.35	35000
15	10.252	20650	0.2	20000	15	10.274	24181	0.16	16000	15	10.263	20388	0.17	17000	15	10.247	17905	0.21	21000	15	10.355	26083	0.17	17000	15	10.31	15155	0.17	17000	15	10.327	6257	0.07	7000	15	10.289	15152	0.1	10000	15	10.28	11809	0.27	27000	15	10.326	13333	0.17	17000
16	10.458	185279	1.76	176000	16	10.477	262158	1.79	179000	16	10.45	235222	1.97	197000	16	10.462	182606	2.14	214000	16	10.476	327310	2.13	213000	16	10.482	196534	2.23	223000	16	10.445	160385	1.76	176000	16	10.459	258449	1.75	175000	16	10.478	83035	1.9	190000	16	10.486	136390	1.72	172000
17	11.229	611692	5.82	582000	17	11.241	845322	5.77	577000	17	11.215	665501	5.57	557000	17	11.22	470168	5.5	550000	17	11.265	1105411	7.2	720000	17	11.266	663533	7.54	754000	17	11.234	632848	6.93	693000	17	11.249	1056164	7.17	717000	17	11.26	245776	5.63	563000	17	11.269	470283	5.91	591000
18	11.783	20779	0.2	20000	18	11.785	34347	0.23	23000	18	11.775	48553	0.41	41000	18	11.762	27435	0.32	32000	18	11.802	57126	0.37	37000	18	11.811	49890	0.57	57000	18	11.772	75917	0.83	83000	18	11.79	117459	0.8	80000	18	11.82	10002	0.23	23000	18	11.818	15144	0.19	19000
19	11.908	519857	4.95	495000	19	11.919	806910	5.5	550000	19	11.9	593511	4.97	497000	19	11.896	446993	5.23	523000	19	11.946	837634	5.46	546000	19	11.943	429771	4.89	489000	19	11.909	408490	4.47	447000	19	11.928	656357	4.46	446000	19	11.942	275558	6.31	631000	19	11.945	442035	5.56	556000
20	12.224	35788	0.34	34000	20	12.232	97325	0.66	66000	20	12.223	75693	0.63	63000	20	12.21	51332	0.6	60000	20	12.249	130836	0.85	85000	20	12.259	26140	0.3	30000	20	12.236	20044	0.22	22000	20	12.242	31565	0.21	21000	20	12.26	15088	0.35	35000	20	12.255	25113	0.32	32000
21	12.38	77880	0.74	74000	21	12.38	126982	0.87	87000	21	12.365	216271	1.81	181000	21	12.362	149692	1.75	175000	21	12.415	200163	1.3	130000	21	12.409	94951	1.08	108000	21	12.384	135212	1.48	148000	21	12.393	205948	1.4	140000	21	12.416	31736	0.73	73000	21	12.414	50210	0.63	63000
22	12.878	351755	3.35	335000	22	12.878	479300	3.27	327000	22	12.855	307935	2.58	258000	22	12.848	220332	2.58	258000	22	12.903	524082	3.41	341000	22	12.901	308920	3.51	351000	22	12.871	260922	2.86	286000	22	12.89	409272	2.78	278000	22	12.898	145209	3.32	332000	22	12.904	291304	3.66	366000
23	13.605	5428296	51.66	5166000	23	13.6	7489720	51.09	5109000	23	13.589	5547918	46.43	4643000	23	13.586	3982206	46.58	4658000	23	13.633	6984291	45.5	4550000	23	13.629	4104688	46.66	4666000	23	13.598	4115411	45.08	4508000	23	13.622	6594581	44.76	4476000	23	13.633	2216157	50.73	5073000	23	13.636	4095458	51.51	5151000
24	13.867	25964	0.25	25000	24	13.845	36186	0.25	25000	24	13.847	33936	0.28	28000	24	13.829	24743	0.29	29000	24	13.894	54558	0.36	36000	24	13.888	32380	0.37	37000	24	13.857	35068	0.38	38000	24	13.88	58691	0.4	40000	24	13.898	14631	0.33	33000	24	13.891	30052	0.38	38000
25	14.226	978585	9.31	931000	25	14.218	1342699	9.16	916000	25	14.204	1087241	9.1	910000	25	14.205	781482	9.14	914000	25	14.25	1859165	12.11	1211000	25	14.239	1079405	12.27	1227000	25	14.216	1181575	12.94	1294000	25	14.236	1900675	12.9	1290000	25	14.249	340608	7.8	780000	25	14.252	612233	7.7	770000
26	14.425	183570	1.75	175000	26	14.423	251146	1.71	171000	26	14.406	356853	2.99	299000	26	14.406	263661	3.08	308000	26	14.456	346960	2.26	226000	26	14.435	208552	2.37	237000	26	14.419	266174	2.92	292000	26	14.435	423414	2.87	287000	26	14.452	79975	1.83	183000	26	14.45	137752	1.73	173000
27	14.859	23500	0.22	22000	27	14.859	34698	0.24	24000	27	14.836	29020	0.24	24000	27	14.836	19972	0.23	23000	27	14.872	51382	0.33	33000	27	14.876	16855	0.19	19000	27	14.84	8753	0.1	10000	27	14.883	42568	0.29	29000	27	14.886	7760	0.18	18000	27	14.904	12293	0.15	15000
28	14.995	18810	0.18	18000	28	15.019	22909	0.16	16000	28	15.117	17424	0.15	15000	28	15.095	13007	0.15	15000	28	15.144	36956	0.24	24000	28	15.128	11521	0.13	13000	28	15.106	13235	0.14	14000	28	15.124	41123	0.28	28000	28	15.158	13146	0.3	30000	28	15.143	34888	0.44	44000
29	15.426	42492	0.4	40000	29	15.406	56902	0.39	39000	29	15.403	53964	0.45	45000	29	15.379	36981	0.43	43000	29	15.446	64813	0.42	42000	29	15.417	32344	0.37	37000	29	15.401	41482	0.45	45000	29	15.414	70799	0.48	48000	29	15.429	18283	0.42	42000	29	15.443	30098	0.38	38000
30	15.769	8029	0.08	8000	30	15.742	8479	0.06	6000	30	15.722	10866	0.09	9000	30	15.705	9597	0.11	11000	30	15.774	29775	0.19	19000	30	15.725	8323	0.09	9000	30	15.709	19998	0.22	22000	30	15.742	35230	0.24	24000	30	15.76	17591	0.4	40000	30	15.756	35501	0.45	45000
31	15.988	13393	0.13	13000	31	15.939	22243	0.15	15000	31	15.906	18296	0.15	15000	31	15.908	14077	0.16	16000	31	15.949	44156	0.29	29000	31	15.953	13418	0.15	15000	31	15.915	37041	0.41	41000	31	15.921	58908	0.4	40000	31	15.939	3972	0.09	9000	31	15.992	9336	0.12	12000
32	16.217	24590	0.23	23000	32	16.211	36097	0.25	25000	32	16.194	25303	0.21	21000	32	16.172	14602	0.17	17000	32	16.248	55404	0.36	36000	32	16.234	17102	0.19	19000	32	16.222	25515	0.28	28000	32	16.217	31845	0.22	22000	32	16.226	9510	0.22	22000	32	16.216	16696	0.21	21000
33	16.449	14153	0.13	13000	33	16.442	19935	0.14	14000	33	16.431	17401	0.15	15000	33	16.447	10441	0.12	12000	33	16.468	47269	0.31	31000	33	16.437	19748	0.22	22000	33	16.438	10850	0.12	12000	33	16.443	16791	0.11	11000	33	16.453	6011	0.14	14000	33	16.477	11146	0.14	14000
34	16.861	470747	4.48	448000	34	16.843	660671	4.51	451000	34	16.829	386433	3.23	323000	34	16.838	268293	3.14	314000	34	16.875	603215	3.93	393000	34	16.856	335070	3.81	381000	34	16.836	337659	3.7	370000	34	16.846	576762	3.91	391000	34	16.856	133337	3.05	305000	34	16.878	269432	3.39	339000
35	17.427	329332	3.13	313000	35	17.41	457759	3.12	312000	35	17.397	425569	3.56	356000	35	17.405	299285	3.5	350000	35	17.441	412538	2.69	269000	35	17.418	240707	2.74	274000	35	17.399	289877	3.18	318000	35	17.414	469744	3.19	319000	35	17.428	124829	2.86	286000	35	17.443	231214	2.91	291000
36	17.823	38451	0.37	37000	36	17.815	54215	0.37	37000	36	17.793	51378	0.43	43000	36	17.789	33382	0.39	39000	36	17.825	93848	0.61	61000	36	17.818	48418	0.55	55000	36	17.802	99169	1.09	109000	36	17.802	179460	1.22	122000	36	17.804	11672	0.27	27000	36	17.823	32996	0.41	41000
37	18.515	45357	0.43	43000	37	18.502	65530	0.45	45000	37	18.477	39760	0.33	33000	37	18.474	27719	0.32	32000	37	18.538	73259	0.48	48000	37	18.516	38415	0.44	44000	37	18.495	70388	0.77	77000	37	18.506	106758	0.72	72000	37	18.521	40166	0.92	92000	37	18.541	75153	0.95	95000
38	19.133	39418	0.38	38000	38	19.115	48645	0.33	33000	38	19.106	35353	0.3	30000	38	19.108	25412	0.3	30000	38	19.138	77870	0.51	51000	38	19.118	41668	0.47	47000	38	19.113	55002	0.6	60000	38	19.102	86864	0.59	59000	38	19.118	36894	0.84	84000	38	19.144	64324	0.81	81000
39	19.399	12946	0.12	12000	39	19.372	22377	0.15	15000	39	19.373	17990	0.15	15000	39	19.366	10799	0.13	13000	39	19.392	26325	0.17	17000	39	19.395	15430	0.18	18000	39	19.361	16003	0.18	18000	39	19.378	17578	0.12	12000	39	19.384	4832	0.11	11000	39	19.398	16832	0.21	21000
40	19.57	28267	0.27	27000	40	19.551	45417	0.31	31000	40	19.541	40525	0.34	34000	40	19.536	26368	0.31	31000	40	19.583	59173	0.39	39000	40	19.561	30465	0.35	35000	40	19.524	30871	0.34	34000	40	19.551	45836	0.31	31000	40	19.562	6915	0.16	16000	40	19.589	19024	0.24	24000
41	19.823	14414	0.14	14000	41	19.835	15758	0.11	11000	41	19.803	24233	0.2	20000	41	19.822	11695	0.14	14000	41	19.867	25046	0.16	16000	41	19.858	12302	0.14	14000	41	19.879	25440	0.28	28000	41	19.879	35672	0.24	24000	41	19.917	12355	0.28	28000	41	19.952	24382	0.31	31000
42	20.017	11702	0.11	11000	42	20.025	19023	0.13	13000	42	20.035	21582	0.18	18000	42	20.019	10728	0.13	13000	42	20.05	24595	0.16	16000	42	20.035	16209	0.18	18000	42	20.028	14085	0.15	15000	42	20.011	15727	0.11	11000	42	19.955	9785	0.22	22000	42	20.002	12848	0.16	16000
43	20.298	17281	0.16	16000	43	20.262	9444	0.06	6000	43	20.296	11830	0.1	10000	43	20.275	10066	0.12	12000	43	20.319	25313	0.16	16000	43	20.179	6229	0.07	7000	43	20.58	16814	0.18	18000	43	20.575	22202	0.15	15000	43	20.583	21140	0.48	48000	43	20.619	45432	0.57	57000
5 wpi
255										256										262										265
B1	Retention Time	Area	% Area	Intensity	B2	Retention Time	Area	% Area	Intensity	B1	Retention Time	Area	% Area	Intensity	B2	Retention Time	Area	% Area	Intensity	B1	Retention Time	Area	% Area	Intensity	B2	Retention Time	Area	% Area	Intensity	B1	Retention Time	Area	% Area	Intensity	B2	Retention Time	Area	% Area	Intensity
1	5.92	102865	0.98	98000	1	5.95	58049	0.74	74000	1	5.917	119598	1.3	130000	1	5.93	93920	1.36	136000	1	5.932	94845	1.02	102000	1	5.942	88352	0.88	88000	1	5.946	89068	1.03	103000	1	5.92	55572	1.06	106000
2	6.557	208082	1.99	199000	2	6.627	79299	1.01	101000	2	6.552	145786	1.59	159000	2	6.561	130060	1.89	189000	2	6.6	70306	0.75	75000	2	6.588	37472	0.37	37000	2	6.596	42626	0.49	49000	2	6.595	38813	0.74	74000
3	6.616	137328	1.31	131000	3	6.658	110616	1.41	141000	3	6.624	135289	1.47	147000	3	6.633	79784	1.16	116000	3	6.653	145311	1.56	156000	3	6.667	163106	1.63	163000	3	6.671	106449	1.23	123000	3	6.646	64707	1.23	123000
4	7.162	6163	0.06	6000	4	7.206	710	0.01	1000	4	7.178	8851	0.1	10000	4	7.179	7934	0.12	12000	4	7.202	12682	0.14	14000	4	7.21	9494	0.09	9000	4	7.204	17091	0.2	20000	4	7.209	10147	0.19	19000
5	7.337	124254	1.19	119000	5	7.368	58014	0.74	74000	5	7.334	89072	0.97	97000	5	7.34	69425	1.01	101000	5	7.357	97682	1.05	105000	5	7.366	95405	0.95	95000	5	7.366	88194	1.02	102000	5	7.356	63007	1.2	120000
6	7.559	68782	0.66	66000	6	7.584	32997	0.42	42000	6	7.551	51671	0.56	56000	6	7.56	38866	0.56	56000	6	7.58	62232	0.67	67000	6	7.58	60412	0.6	60000	6	7.574	62893	0.73	73000	6	7.56	46438	0.88	88000
7	7.814	89699	0.86	86000	7	7.863	43493	0.56	56000	7	7.828	142594	1.55	155000	7	7.831	111807	1.62	162000	7	7.839	78071	0.84	84000	7	7.855	60840	0.61	61000	7	7.849	49754	0.57	57000	7	7.83	34815	0.66	66000
8	8.057	3999	0.04	4000	8	8.082	1824	0.02	2000	8	8.033	14046	0.15	15000	8	8.023	14413	0.21	21000	8	8.079	2839	0.03	3000	8	8.136	3791	0.04	4000	8	8.118	3573	0.04	4000	8	8.133	1767	0.03	3000
9	8.272	73419	0.7	70000	9	8.288	71321	0.91	91000	9	8.269	87874	0.96	96000	9	8.28	64918	0.94	94000	9	8.287	89577	0.96	96000	9	8.303	100945	1.01	101000	9	8.308	45985	0.53	53000	9	8.29	35328	0.67	67000
10	8.348	19152	0.18	18000	10	8.388	16338	0.21	21000	10	8.41	15680	0.17	17000	10	8.422	11521	0.17	17000	10	8.416	20803	0.22	22000	10	8.444	18130	0.18	18000	10	8.4	14728	0.17	17000	10	8.431	12176	0.23	23000
11	8.673	2696	0.03	3000	11	8.695	2611	0.03	3000	11	8.668	6982	0.08	8000	11	8.677	8284	0.12	12000	11	8.724	5162	0.06	6000	11	8.755	8044	0.08	8000	11	8.709	7212	0.08	8000	11	8.705	6074	0.12	12000
12	9.038	165063	1.57	157000	12	9.058	94658	1.21	121000	12	9.031	120217	1.31	131000	12	9.036	93308	1.35	135000	12	9.055	144402	1.55	155000	12	9.073	157653	1.57	157000	12	9.065	152325	1.76	176000	12	9.05	97249	1.85	185000
13	9.223	56891	0.54	54000	13	9.26	34201	0.44	44000	13	9.211	38743	0.42	42000	13	9.215	23925	0.35	35000	13	9.231	53923	0.58	58000	13	9.235	62211	0.62	62000	13	9.248	37614	0.43	43000	13	9.222	21544	0.41	41000
14	9.331	34959	0.33	33000	14	9.351	25524	0.33	33000	14	9.333	56117	0.61	61000	14	9.332	47306	0.69	69000	14	9.329	45033	0.48	48000	14	9.364	47784	0.48	48000	14	9.351	47310	0.55	55000	14	9.339	27561	0.53	53000
15	9.713	21058	0.2	20000	15	9.77	11476	0.15	15000	15	9.719	13279	0.14	14000	15	9.736	12034	0.17	17000	15	9.749	13309	0.14	14000	15	9.774	21644	0.22	22000	15	9.812	12736	0.15	15000	15	9.769	5981	0.11	11000
16	9.926	210619	2.01	201000	16	9.948	133252	1.7	170000	16	9.92	187881	2.05	205000	16	9.927	141942	2.06	206000	16	9.936	220733	2.36	236000	16	9.945	238018	2.38	238000	16	9.938	173158	2	200000	16	9.932	104898	2	200000
17	10.672	596510	5.69	569000	17	10.702	473609	6.05	605000	17	10.669	557666	6.08	608000	17	10.672	405802	5.89	589000	17	10.692	673969	7.22	722000	17	10.703	772222	7.71	771000	17	10.7	600883	6.93	693000	17	10.686	377432	7.19	719000
18	11.225	33213	0.32	32000	18	11.233	16143	0.21	21000	18	11.217	27448	0.3	30000	18	11.194	19620	0.28	28000	18	11.227	45521	0.49	49000	18	11.238	37959	0.38	38000	18	11.221	64352	0.74	74000	18	11.211	39408	0.75	75000
19	11.339	659534	6.29	629000	19	11.365	363773	4.65	465000	19	11.338	424536	4.63	463000	19	11.335	335886	4.88	488000	19	11.36	575001	6.16	616000	19	11.373	556668	5.56	556000	19	11.366	448506	5.17	517000	19	11.351	285346	5.44	544000
20	11.635	56962	0.54	54000	20	11.659	15727	0.2	20000	20	11.638	26809	0.29	29000	20	11.633	14043	0.2	20000	20	11.667	98116	1.05	105000	20	11.667	23185	0.23	23000	20	11.685	12354	0.14	14000	20	11.651	11152	0.21	21000
21	11.792	103122	0.98	98000	21	11.823	53467	0.68	68000	21	11.789	128563	1.4	140000	21	11.796	104618	1.52	152000	21	11.818	133115	1.43	143000	21	11.832	103965	1.04	104000	21	11.826	131440	1.52	152000	21	11.808	82109	1.56	156000
22	12.293	344441	3.29	329000	22	12.319	282336	3.61	361000	22	12.279	367854	4.01	401000	22	12.279	273587	3.97	397000	22	12.302	368839	3.95	395000	22	12.317	408514	4.08	408000	22	12.323	274743	3.17	317000	22	12.31	144725	2.76	276000
23	13.011	5173372	49.36	4936000	23	13.044	4132660	52.78	5278000	23	13.009	4392654	47.86	4786000	23	13.009	3217147	46.71	4671000	23	13.031	4255778	45.58	4558000	23	13.046	4682784	46.74	4674000	23	13.041	3871748	44.64	4464000	23	13.028	2345589	44.68	4468000
24	13.245	34786	0.33	33000	24	13.286	29444	0.38	38000	24	13.246	35949	0.39	39000	24	13.251	25637	0.37	37000	24	13.266	36673	0.39	39000	24	13.302	36899	0.37	37000	24	13.289	46924	0.54	54000	24	13.273	26835	0.51	51000
25	13.619	807830	7.71	771000	25	13.653	646503	8.26	826000	25	13.616	769876	8.39	839000	25	13.617	568730	8.26	826000	25	13.636	942390	10.09	1009000	25	13.656	1069667	10.68	1068000	25	13.647	983979	11.35	1135000	25	13.639	590356	11.25	1125000
26	13.819	175494	1.67	167000	26	13.853	143470	1.83	183000	26	13.816	286117	3.12	312000	26	13.818	213806	3.1	310000	26	13.832	228357	2.45	245000	26	13.851	225324	2.25	225000	26	13.844	290554	3.35	335000	26	13.838	165950	3.16	316000
27	14.249	12550	0.12	12000	27	14.274	7135	0.09	9000	27	14.253	15266	0.17	17000	27	14.238	12670	0.18	18000	27	14.263	7891	0.08	8000	27	14.272	18785	0.19	19000	27	14.254	8104	0.09	9000	27	14.253	7988	0.15	15000
28	14.509	24281	0.23	23000	28	14.537	17153	0.22	22000	28	14.506	22278	0.24	24000	28	14.506	13810	0.2	20000	28	14.528	15153	0.16	16000	28	14.536	23805	0.24	24000	28	14.512	40734	0.47	47000	28	14.532	21512	0.41	41000
29	14.785	48505	0.46	46000	29	14.837	36832	0.47	47000	29	14.786	37310	0.41	41000	29	14.78	31568	0.46	46000	29	14.786	38380	0.41	41000	29	14.83	40539	0.4	40000	29	14.811	38270	0.44	44000	29	14.789	22048	0.42	42000
30	15.103	31112	0.3	30000	30	15.14	20258	0.26	26000	30	15.106	25600	0.28	28000	30	15.09	20067	0.29	29000	30	15.117	26378	0.28	28000	30	15.149	27504	0.27	27000	30	15.119	41419	0.48	48000	30	15.122	19167	0.37	37000
31	15.356	6669	0.06	6000	31	15.372	10302	0.13	13000	31	15.37	19890	0.22	22000	31	15.35	15696	0.23	23000	31	15.336	15335	0.16	16000	31	15.367	15345	0.15	15000	31	15.302	33523	0.39	39000	31	15.311	11128	0.21	21000
32	15.597	21949	0.21	21000	32	15.62	20764	0.27	27000	32	15.567	14861	0.16	16000	32	15.589	11804	0.17	17000	32	15.599	21148	0.23	23000	32	15.639	18578	0.19	19000	32	15.585	13997	0.16	16000	32	15.621	7433	0.14	14000
33	15.831	8697	0.08	8000	33	15.854	7840	0.1	10000	33	15.816	10738	0.12	12000	33	15.81	13693	0.2	20000	33	15.841	8520	0.09	9000	33	15.863	11438	0.11	11000	33	15.825	7624	0.09	9000	33	15.816	8529	0.16	16000
34	16.233	409388	3.91	391000	34	16.252	312531	3.99	399000	34	16.226	291846	3.18	318000	34	16.221	242698	3.52	352000	34	16.237	263139	2.82	282000	34	16.266	292383	2.92	292000	34	16.24	263858	3.04	304000	34	16.236	148189	2.82	282000
35	16.8	317174	3.03	303000	35	16.813	230816	2.95	295000	35	16.787	254259	2.77	277000	35	16.783	205812	2.99	299000	35	16.798	219002	2.35	235000	35	16.828	225304	2.25	225000	35	16.806	214326	2.47	247000	35	16.805	122426	2.33	233000
36	17.189	26010	0.25	25000	36	17.209	30807	0.39	39000	36	17.166	41644	0.45	45000	36	17.174	28255	0.41	41000	36	17.196	37331	0.4	40000	36	17.206	61076	0.61	61000	36	17.177	89420	1.03	103000	36	17.19	51826	0.99	99000
37	17.89	97837	0.93	93000	37	17.902	67963	0.87	87000	37	17.873	66771	0.73	73000	37	17.874	48281	0.7	70000	37	17.895	59429	0.64	64000	37	17.904	73994	0.74	74000	37	17.882	84822	0.98	98000	37	17.914	41937	0.8	80000
38	18.486	81209	0.77	77000	38	18.5	56706	0.72	72000	38	18.482	52665	0.57	57000	38	18.486	44094	0.64	64000	38	18.496	50685	0.54	54000	38	18.52	56129	0.56	56000	38	18.487	59173	0.68	68000	38	18.514	28525	0.54	54000
39	18.755	12415	0.12	12000	39	18.794	7206	0.09	9000	39	18.769	10524	0.11	11000	39	18.758	6930	0.1	10000	39	18.8	8548	0.09	9000	39	18.773	6777	0.07	7000	39	18.74	15081	0.17	17000	39	18.789	8826	0.17	17000
40	18.942	19159	0.18	18000	40	18.952	12667	0.16	16000	40	18.923	20790	0.23	23000	40	18.91	16868	0.24	24000	40	18.952	14560	0.16	16000	40	18.957	8295	0.08	8000	40	18.922	21069	0.24	24000	40	18.925	12179	0.23	23000
41	19.276	19920	0.19	19000	41	19.286	18844	0.24	24000	41	19.246	17908	0.2	20000	41	19.229	20344	0.3	30000	41	19.253	9622	0.1	10000	41	19.312	21981	0.22	22000	41	19.275	26604	0.31	31000	41	19.268	16628	0.32	32000
42	19.371	9828	0.09	9000	42	19.417	6672	0.09	9000	42	19.342	10040	0.11	11000	42	19.371	9824	0.14	14000	42	19.423	5135	0.05	5000	42	19.412	6112	0.06	6000	42	19.341	6491	0.07	7000	42	19.44	4073	0.08	8000
43	19.933	24034	0.23	23000	43	19.979	34233	0.44	44000	43	19.949	14371	0.16	16000	43	19.93	17489	0.25	25000	43	19.951	21171	0.23	23000	43	19.984	21291	0.21	21000	43	19.957	31667	0.37	37000	43	19.943	21799	0.42	42000
12 wpi
255										256										262					265
C1	Retention Time	Area	% Area	Intensity	C2	Retention Time	Area	% Area	Intensity	C1	Retention Time	Area	% Area	Intensity	C2	Retention Time	Area	% Area	Intensity	C1	Retention Time	Area	% Area	Intensity	C1	Retention Time	Area	% Area	Intensity	C2	Retention Time	Area	% Area	Intensity
1	5.931	59555	0.84	84000	1	5.921	84653	0.88	88000	1	5.927	227851	1.72	172000	1	5.937	100365	1.4	140000	1	5.915	88229	0.87	87000	1	5.918	74146	0.82	82000	1	5.931	107675	0.78	78000
2	6.59	68045	0.96	96000	2	6.58	86282	0.9	90000	2	6.564	163597	1.23	123000	2	6.589	75007	1.05	105000	2	6.58	35602	0.35	35000	2	6.577	48052	0.53	53000	2	6.587	70130	0.51	51000
3	6.638	124547	1.76	176000	3	6.638	170160	1.77	177000	3	6.633	249582	1.88	188000	3	6.632	135042	1.89	189000	3	6.634	133296	1.31	131000	3	6.638	105214	1.16	116000	3	6.648	178095	1.29	129000
4	7.244	5601	0.08	8000	4	7.199	6178	0.06	6000	4	7.199	14484	0.11	11000	4	7.191	7765	0.11	11000	4	7.178	8600	0.08	8000	4	7.179	15512	0.17	17000	4	7.203	22153	0.16	16000
5	7.351	56345	0.79	79000	5	7.334	82313	0.86	86000	5	7.349	146100	1.1	110000	5	7.361	72876	1.02	102000	5	7.34	71616	0.7	70000	5	7.341	87245	0.96	96000	5	7.351	131996	0.96	96000
6	7.549	34067	0.48	48000	6	7.564	46569	0.49	49000	6	7.572	84997	0.64	64000	6	7.564	38914	0.54	54000	6	7.552	49184	0.48	48000	6	7.553	64220	0.71	71000	6	7.572	101080	0.73	73000
7	7.827	39313	0.55	55000	7	7.827	56559	0.59	59000	7	7.828	173997	1.31	131000	7	7.835	88540	1.24	124000	7	7.821	45849	0.45	45000	7	7.836	55456	0.61	61000	7	7.841	91681	0.67	67000
8	8.117	2379	0.03	3000	8	8.118	5093	0.05	5000	8	8.093	11318	0.09	9000	8	8.093	4940	0.07	7000	8	8.088	5438	0.05	5000	8	8.042	3959	0.04	4000	8	8.066	5228	0.04	4000
9	8.274	55463	0.78	78000	9	8.266	75590	0.79	79000	9	8.269	118425	0.89	89000	9	8.267	69366	0.97	97000	9	8.263	97687	0.96	96000	9	8.286	62294	0.69	69000	9	8.292	95247	0.69	69000
10	8.437	12832	0.18	18000	10	8.435	15795	0.16	16000	10	8.434	31009	0.23	23000	10	8.427	18417	0.26	26000	10	8.448	21561	0.21	21000	10	8.44	15903	0.18	18000	10	8.462	25954	0.19	19000
11	8.716	6396	0.09	9000	11	8.696	5448	0.06	6000	11	8.716	14785	0.11	11000	11	8.705	6178	0.09	9000	11	8.713	6860	0.07	7000	11	8.697	11751	0.13	13000	11	8.714	19407	0.14	14000
12	9.034	82935	1.17	117000	12	9.043	118404	1.23	123000	12	9.036	183880	1.39	139000	12	9.042	94756	1.32	132000	12	9.03	117914	1.16	116000	12	9.041	163851	1.81	181000	12	9.056	249834	1.81	181000
13	9.285	35835	0.5	50000	13	9.27	45953	0.48	48000	13	9.233	60616	0.46	46000	13	9.231	32106	0.45	45000	13	9.233	52830	0.52	52000	13	9.269	42045	0.46	46000	13	9.298	60643	0.44	44000
14	9.318	22167	0.31	31000	14	9.312	30486	0.32	32000	14	9.333	88312	0.67	67000	14	9.327	46902	0.66	66000	14	9.287	44443	0.44	44000	14	9.334	50751	0.56	56000	14	9.342	85024	0.62	62000
15	9.77	5438	0.08	8000	15	9.832	18333	0.19	19000	15	9.832	24194	0.18	18000	15	9.787	10660	0.15	15000	15	9.812	16527	0.16	16000	15	9.835	10601	0.12	12000	15	9.794	17500	0.13	13000
16	9.946	110093	1.55	155000	16	9.944	157736	1.65	165000	16	9.951	297769	2.24	224000	16	9.951	164226	2.29	229000	16	9.923	221330	2.17	217000	16	9.954	182207	2.01	201000	16	9.957	273587	1.99	199000
17	10.699	500771	7.06	706000	17	10.696	662035	6.9	690000	17	10.702	872935	6.58	658000	17	10.695	475637	6.64	664000	17	10.691	827534	8.13	813000	17	10.713	706704	7.79	779000	17	10.719	1081341	7.85	785000
18	11.263	21020	0.3	30000	18	11.257	31780	0.33	33000	18	11.265	64772	0.49	49000	18	11.23	24221	0.34	34000	18	11.231	45323	0.45	45000	18	11.233	87659	0.97	97000	18	11.25	138393	1.01	101000
19	11.368	371027	5.23	523000	19	11.363	501649	5.23	523000	19	11.375	791377	5.96	596000	19	11.363	442029	6.18	618000	19	11.358	557332	5.47	547000	19	11.38	552995	6.1	610000	19	11.389	830729	6.03	603000
20	11.616	58045	0.82	82000	20	11.615	84657	0.88	88000	20	11.631	138487	1.04	104000	20	11.62	73326	1.02	102000	20	11.619	136827	1.34	134000	20	11.623	79750	0.88	88000	20	11.627	117232	0.85	85000
21	11.821	66871	0.94	94000	21	11.813	90598	0.94	94000	21	11.833	264130	1.99	199000	21	11.818	148049	2.07	207000	21	11.807	124528	1.22	122000	21	11.834	168862	1.86	186000	21	11.846	251732	1.83	183000
22	12.332	282692	3.98	398000	22	12.33	373827	3.9	390000	22	12.304	737800	5.56	556000	22	12.286	402161	5.62	562000	22	12.312	456220	4.48	448000	22	12.356	272148	3	300000	22	12.367	415783	3.02	302000
23	13.072	3658594	51.56	5156000	23	13.058	4860770	50.7	5070000	23	13.079	5862675	44.17	4417000	23	13.062	3180412	44.43	4443000	23	13.059	4932550	48.44	4844000	23	13.078	3833882	42.27	4227000	23	13.087	5790308	42.05	4205000
24	13.27	29413	0.41	41000	24	13.293	35535	0.37	37000	24	13.32	48350	0.36	36000	24	13.253	36996	0.52	52000	24	13.287	40889	0.4	40000	24	13.349	48627	0.54	54000	24	13.345	95514	0.69	69000
25	13.685	531592	7.49	749000	25	13.667	716294	7.47	747000	25	13.689	895110	6.74	674000	25	13.669	478775	6.69	669000	25	13.669	991205	9.74	974000	25	13.691	1024497	11.3	1130000	25	13.7	1576376	11.45	1145000
26	13.884	118788	1.67	167000	26	13.867	154086	1.61	161000	26	13.892	347520	2.62	262000	26	13.864	180672	2.52	252000	26	13.871	192599	1.89	189000	26	13.894	296290	3.27	327000	26	13.902	455230	3.31	331000
27	14.301	11170	0.16	16000	27	14.287	16395	0.17	17000	27	14.296	5888	0.04	4000	27	14.28	5538	0.08	8000	27	14.311	10888	0.11	11000	27	14.318	12487	0.14	14000	27	14.327	20144	0.15	15000
28	14.57	17095	0.24	24000	28	14.574	17287	0.18	18000	28	14.577	32618	0.25	25000	28	14.547	16655	0.23	23000	28	14.554	27420	0.27	27000	28	14.583	41473	0.46	46000	28	14.592	55203	0.4	40000
29	14.843	37051	0.52	52000	29	14.856	51952	0.54	54000	29	14.857	55931	0.42	42000	29	14.842	30535	0.43	43000	29	14.845	39145	0.38	38000	29	14.877	49562	0.55	55000	29	14.88	69044	0.5	50000
30	15.164	21677	0.31	31000	30	15.167	30051	0.31	31000	30	15.177	64286	0.48	48000	30	15.152	34836	0.49	49000	30	15.165	32190	0.32	32000	30	15.196	41231	0.45	45000	30	15.199	56955	0.41	41000
31	15.441	7810	0.11	11000	31	15.408	12333	0.13	13000	31	15.456	27299	0.21	21000	31	15.425	18193	0.25	25000	31	15.41	12245	0.12	12000	31	15.36	32337	0.36	36000	31	15.371	52045	0.38	38000
32	15.666	5792	0.08	8000	32	15.639	19236	0.2	20000	32	15.652	23141	0.17	17000	32	15.615	9669	0.14	14000	32	15.629	13066	0.13	13000	32	15.676	15921	0.18	18000	32	15.676	34685	0.25	25000
33	15.953	6644	0.09	9000	33	15.884	8089	0.08	8000	33	15.926	7532	0.06	6000	33	15.866	4068	0.06	6000	33	15.892	8506	0.08	8000	33	15.947	9665	0.11	11000	33	15.932	20800	0.15	15000
34	16.313	254428	3.59	359000	34	16.288	364722	3.8	380000	34	16.31	369096	2.78	278000	34	16.282	202369	2.83	283000	34	16.295	285878	2.81	281000	34	16.321	255732	2.82	282000	34	16.338	387038	2.81	281000
35	16.879	184448	2.6	260000	35	16.852	259480	2.71	271000	35	16.876	283488	2.14	214000	35	16.851	150669	2.1	210000	35	16.858	202844	1.99	199000	35	16.883	218182	2.41	241000	35	16.905	318569	2.31	231000
36	17.25	28952	0.41	41000	36	17.241	36445	0.38	38000	36	17.225	87972	0.66	66000	36	17.206	44432	0.62	62000	36	17.232	48756	0.48	48000	36	17.262	95812	1.06	106000	36	17.298	135665	0.99	99000
37	17.969	66060	0.93	93000	37	17.949	92695	0.97	97000	37	17.97	127888	0.96	96000	37	17.933	70134	0.98	98000	37	17.951	72389	0.71	71000	37	17.979	78185	0.86	86000	37	18.004	110958	0.81	81000
38	18.58	45381	0.64	64000	38	18.548	75180	0.78	78000	38	18.573	102416	0.77	77000	38	18.542	56069	0.78	78000	38	18.553	49081	0.48	48000	38	18.588	55577	0.61	61000	38	18.599	79386	0.58	58000
39	18.861	5248	0.07	7000	39	18.817	7789	0.08	8000	39	18.782	5304	0.04	4000	39	18.776	4548	0.06	6000	39	18.842	3134	0.03	3000	39	18.866	10013	0.11	11000	39	18.893	15067	0.11	11000
40	19.047	9573	0.13	13000	40	18.981	12937	0.13	13000	40	19.031	7990	0.06	6000	40	19	5312	0.07	7000	40	18.999	7239	0.07	7000	40	19.031	14801	0.16	16000	40	19.055	22946	0.17	17000
41	19.39	11978	0.17	17000	41	19.324	28945	0.3	30000	41	19.36	52245	0.39	39000	41	19.339	33516	0.47	47000	41	19.329	13958	0.14	14000	41	19.376	31431	0.35	35000	41	19.379	43103	0.31	31000
42	19.45	5438	0.08	8000	42	19.448	7101	0.07	7000	42	19.405	28216	0.21	21000	42	19.395	16999	0.24	24000	42	19.409	11039	0.11	11000	42	19.501	6468	0.07	7000	42	19.48	14965	0.11	11000
43	20.055	17882	0.25	25000	43	20.01	30457	0.32	32000	43	20.043	76552	0.58	58000	43	20.021	46052	0.64	64000	43	20.026	22117	0.22	22000	43	20.06	35621	0.39	39000	43	20.081	45813	0.33	33000
15 wpi
255										256										262										265
D1	Retention Time	Area	% Area	Intensity	D2	Retention Time	Area	% Area	Intensity	D1	Retention Time	Area	% Area	Intensity	D2	Retention Time	Area	% Area	Intensity	D1	Retention Time	Area	% Area	Intensity	D2	Retention Time	Area	% Area	Intensity	D1	Retention Time	Area	% Area	Intensity	D2	Retention Time	Area	% Area	Intensity
1	5.98	92284	1.05	105000	1	5.998	96416	1.03	103000	1	5.983	529357	3.31	331000	1	5.941	601641	3.12	312000	1	6.012	130205	1.3	130000	1	6.007	126437	1.37	137000	1	6.01	169990	1.3	130000	1	6.005	112862	1.36	136000
2	6.626	160324	1.82	182000	2	6.635	140956	1.51	151000	2	6.623	482459	3.02	302000	2	6.575	602818	3.13	313000	2	6.682	61062	0.61	61000	2	6.658	48941	0.53	53000	2	6.657	125718	0.96	96000	2	6.636	83622	1.01	101000
3	6.706	95172	1.08	108000	3	6.724	137392	1.47	147000	3	6.68	266458	1.67	167000	3	6.658	279690	1.45	145000	3	6.743	143262	1.43	143000	3	6.737	143057	1.55	155000	3	6.737	116876	0.9	90000	3	6.727	75499	0.91	91000
4	7.263	6487	0.07	7000	4	7.27	7156	0.08	8000	4	7.254	45079	0.28	28000	4	7.22	62640	0.33	33000	4	7.285	12875	0.13	13000	4	7.285	13369	0.14	14000	4	7.283	20702	0.16	16000	4	7.28	15585	0.19	19000
5	7.416	88215	1	100000	5	7.429	90779	0.97	97000	5	7.413	265437	1.66	166000	5	7.361	312333	1.62	162000	5	7.438	101268	1.01	101000	5	7.445	96890	1.05	105000	5	7.437	151918	1.17	117000	5	7.432	98657	1.19	119000
6	7.623	45846	0.52	52000	6	7.644	49280	0.53	53000	6	7.628	151549	0.95	95000	6	7.579	200195	1.04	104000	6	7.655	66245	0.66	66000	6	7.654	64886	0.7	70000	6	7.66	115888	0.89	89000	6	7.644	79823	0.96	96000
7	7.906	59932	0.68	68000	7	7.919	63996	0.69	69000	7	7.904	356106	2.23	223000	7	7.847	446564	2.32	232000	7	7.928	61405	0.61	61000	7	7.933	60655	0.66	66000	7	7.929	97761	0.75	75000	7	7.926	65946	0.8	80000
8	8.138	6273	0.07	7000	8	8.116	4173	0.04	4000	8	8.137	105254	0.66	66000	8	8.06	135975	0.71	71000	8	8.193	4476	0.04	4000	8	8.211	5392	0.06	6000	8	8.159	9012	0.07	7000	8	8.138	4675	0.06	6000
9	8.362	66081	0.75	75000	9	8.368	71943	0.77	77000	9	8.351	229161	1.43	143000	9	8.298	296409	1.54	154000	9	8.386	83960	0.84	84000	9	8.392	71204	0.77	77000	9	8.393	76160	0.58	58000	9	8.388	43573	0.53	53000
10	8.437	19690	0.22	22000	10	8.475	18205	0.2	20000	10	8.443	50198	0.31	31000	10	8.415	52451	0.27	27000	10	8.474	25601	0.26	26000	10	8.47	27224	0.29	29000	10	8.49	27114	0.21	21000	10	8.455	22903	0.28	28000
11	8.789	3100	0.04	4000	11	8.796	4834	0.05	5000	11	8.787	28815	0.18	18000	11	8.734	43899	0.23	23000	11	8.801	8791	0.09	9000	11	8.834	9813	0.11	11000	11	8.818	14446	0.11	11000	11	8.82	9095	0.11	11000
12	9.123	106459	1.21	121000	12	9.138	113916	1.22	122000	12	9.124	243647	1.53	153000	12	9.066	259719	1.35	135000	12	9.152	129392	1.29	129000	12	9.158	124723	1.35	135000	12	9.149	245593	1.88	188000	12	9.147	171039	2.06	206000
13	9.299	45464	0.52	52000	13	9.317	52158	0.56	56000	13	9.272	106933	0.67	67000	13	9.219	134604	0.7	70000	13	9.303	63211	0.63	63000	13	9.327	53186	0.58	58000	13	9.308	56659	0.43	43000	13	9.3	33902	0.41	41000
14	9.419	24929	0.28	28000	14	9.431	30892	0.33	33000	14	9.418	127100	0.8	80000	14	9.36	153557	0.8	80000	14	9.429	40726	0.41	41000	14	9.458	37714	0.41	41000	14	9.438	67127	0.52	52000	14	9.448	42366	0.51	51000
15	9.813	20260	0.23	23000	15	9.82	27891	0.3	30000	15	9.796	46237	0.29	29000	15	9.725	55327	0.29	29000	15	9.814	21894	0.22	22000	15	9.842	17894	0.19	19000	15	9.83	15440	0.12	12000	15	9.895	13829	0.17	17000
16	10	171880	1.95	195000	16	10.024	184269	1.97	197000	16	10.016	480267	3.01	301000	16	9.956	568192	2.95	295000	16	10.011	240295	2.4	240000	16	10.029	231284	2.51	251000	16	10.022	263753	2.02	202000	16	10.022	176265	2.13	213000
17	10.756	524469	5.94	594000	17	10.776	564858	6.05	605000	17	10.758	933769	5.85	585000	17	10.698	1129669	5.86	586000	17	10.776	720404	7.19	719000	17	10.789	657449	7.12	712000	17	10.781	852272	6.54	654000	17	10.796	555652	6.7	670000
18	11.31	19165	0.22	22000	18	11.327	24270	0.26	26000	18	11.305	74999	0.47	47000	18	11.26	124779	0.65	65000	18	11.317	46792	0.47	47000	18	11.33	44302	0.48	48000	18	11.317	108189	0.83	83000	18	11.33	66767	0.81	81000
19	11.427	444330	5.04	504000	19	11.443	470107	5.04	504000	19	11.432	1197110	7.5	750000	19	11.364	1342338	6.97	697000	19	11.444	628894	6.28	628000	19	11.459	573927	6.22	622000	19	11.448	809473	6.21	621000	19	11.469	484250	5.84	584000
20	11.752	22693	0.26	26000	20	11.768	22602	0.24	24000	20	11.746	137931	0.86	86000	20	11.665	201333	1.05	105000	20	11.757	68021	0.68	68000	20	11.772	60727	0.66	66000	20	11.761	47495	0.36	36000	20	11.798	11859	0.14	14000
21	11.883	72524	0.82	82000	21	11.906	73900	0.79	79000	21	11.889	467256	2.93	293000	21	11.82	573323	2.98	298000	21	11.897	128265	1.28	128000	21	11.912	118629	1.29	129000	21	11.9	240278	1.84	184000	21	11.932	132612	1.6	160000
22	12.371	352331	3.99	399000	22	12.381	376459	4.03	403000	22	12.333	642679	4.02	402000	22	12.276	762041	3.96	396000	22	12.365	501751	5.01	501000	22	12.381	459388	4.98	498000	22	12.392	415818	3.19	319000	22	12.421	268384	3.24	324000
23	13.099	4437533	50.29	5029000	23	13.115	4692397	50.27	5027000	23	13.103	5811229	36.39	3639000	23	13.035	7015237	36.41	3.641e+06	23	13.107	4519781	45.12	4512000	23	13.129	4138257	44.83	4483000	23	13.118	5574973	42.78	4278000	23	13.149	3572908	43.09	4309000
24	13.346	21754	0.25	25000	24	13.374	22662	0.24	24000	24	13.359	45303	0.28	28000	24	13.295	49557	0.26	26000	24	13.368	34695	0.35	35000	24	13.385	26068	0.28	28000	24	13.369	59318	0.46	46000	24	13.405	37052	0.45	45000
25	13.711	703307	7.97	797000	25	13.725	736412	7.89	789000	25	13.715	1085274	6.8	680000	25	13.642	1307396	6.79	679000	25	13.716	968951	9.67	967000	25	13.737	895399	9.7	970000	25	13.726	1450869	11.13	1113000	25	13.762	916103	11.05	1105000
26	13.906	161079	1.83	183000	26	13.928	169494	1.82	182000	26	13.912	501009	3.14	314000	26	13.841	609282	3.16	316000	26	13.911	215103	2.15	215000	26	13.935	202974	2.2	220000	26	13.927	418390	3.21	321000	26	13.964	270134	3.26	326000
27	14.329	14674	0.17	17000	27	14.358	16396	0.18	18000	27	14.241	54399	0.34	34000	27	14.149	62238	0.32	32000	27	14.337	19290	0.19	19000	27	14.372	39323	0.43	43000	27	14.367	39025	0.3	30000	27	14.384	15571	0.19	19000
28	14.603	19545	0.22	22000	28	14.607	17398	0.19	19000	28	14.598	38948	0.24	24000	28	14.531	47683	0.25	25000	28	14.614	31633	0.32	32000	28	14.632	51491	0.56	56000	28	14.618	84627	0.65	65000	28	14.663	36347	0.44	44000
29	14.893	40171	0.46	46000	29	14.903	39516	0.42	42000	29	14.891	51526	0.32	32000	29	14.825	61255	0.32	32000	29	14.9	36035	0.36	36000	29	14.91	37710	0.41	41000	29	14.905	62268	0.48	48000	29	14.934	36240	0.44	44000
30	15.221	32630	0.37	37000	30	15.225	26370	0.28	28000	30	15.213	66802	0.42	42000	30	15.127	80543	0.42	42000	30	15.213	42534	0.42	42000	30	15.232	31478	0.34	34000	30	15.217	64216	0.49	49000	30	15.248	41168	0.5	50000
31	15.439	17854	0.2	20000	31	15.459	13027	0.14	14000	31	15.475	39159	0.25	25000	31	15.388	53785	0.28	28000	31	15.473	33369	0.33	33000	31	15.506	21958	0.24	24000	31	15.4	45882	0.35	35000	31	15.442	28191	0.34	34000
32	15.673	18000	0.2	20000	32	15.693	23140	0.25	25000	32	15.662	23762	0.15	15000	32	15.59	41885	0.22	22000	32	15.682	38391	0.38	38000	32	15.694	17483	0.19	19000	32	15.703	35612	0.27	27000	32	15.731	24168	0.29	29000
33	15.921	8683	0.1	10000	33	15.936	8785	0.09	9000	33	15.937	9596	0.06	6000	33	15.855	12621	0.07	7000	33	15.912	15957	0.16	16000	33	15.958	11447	0.12	12000	33	15.939	23245	0.18	18000	33	15.951	13563	0.16	16000
34	16.332	336722	3.82	382000	34	16.336	362437	3.88	388000	34	16.328	401653	2.52	252000	34	16.249	495194	2.57	257000	34	16.326	268563	2.68	268000	34	16.347	250833	2.72	272000	34	16.329	353276	2.71	271000	34	16.377	232833	2.81	281000
35	16.898	260411	2.95	295000	35	16.898	260254	2.79	279000	35	16.895	349150	2.19	219000	35	16.81	438902	2.28	228000	35	16.887	192296	1.92	192000	35	16.914	172759	1.87	187000	35	16.894	280333	2.15	215000	35	16.94	183002	2.21	221000
36	17.277	45808	0.52	52000	36	17.287	46323	0.5	50000	36	17.253	84355	0.53	53000	36	17.161	107907	0.56	56000	36	17.275	69843	0.7	70000	36	17.286	70521	0.76	76000	36	17.28	135956	1.04	104000	36	17.32	93297	1.13	113000
37	17.992	86699	0.98	98000	37	18.003	99574	1.07	107000	37	17.999	121493	0.76	76000	37	17.899	173755	0.9	90000	37	17.982	88665	0.89	89000	37	18.008	79721	0.86	86000	37	17.989	112701	0.86	86000	37	18.032	72000	0.87	87000
38	18.606	73020	0.83	83000	38	18.609	76952	0.82	82000	38	18.602	118596	0.74	74000	38	18.505	139399	0.72	72000	38	18.591	56055	0.56	56000	38	18.613	49907	0.54	54000	38	18.587	84078	0.65	65000	38	18.633	56159	0.68	68000
39	18.863	8746	0.1	10000	39	18.873	11327	0.12	12000	39	18.842	22645	0.14	14000	39	18.743	13261	0.07	7000	39	18.837	11363	0.11	11000	39	18.85	11300	0.12	12000	39	18.856	21456	0.16	16000	39	18.903	11525	0.14	14000
40	19.017	14030	0.16	16000	40	19.044	17290	0.19	19000	40	19.053	20747	0.13	13000	40	18.941	16600	0.09	9000	40	19.044	18211	0.18	18000	40	19.045	13035	0.14	14000	40	19.009	23309	0.18	18000	40	19.066	13553	0.16	16000
41	19.391	22022	0.25	25000	41	19.4	27540	0.3	30000	41	19.4	61631	0.39	39000	41	19.295	78215	0.41	41000	41	19.382	25392	0.25	25000	41	19.412	27748	0.3	30000	41	19.376	45406	0.35	35000	41	19.427	26404	0.32	32000
42	19.455	10211	0.12	12000	42	19.47	12032	0.13	13000	42	19.487	16888	0.11	11000	42	19.367	24967	0.13	13000	42	19.469	6763	0.07	7000	42	19.503	6281	0.07	7000	42	19.447	15799	0.12	12000	42	19.517	9088	0.11	11000
43	20.054	43792	0.5	50000	43	20.087	27969	0.3	30000	43	20.079	78129	0.49	49000	43	19.968	95827	0.5	50000	43	20.06	34580	0.35	35000	43	20.071	28847	0.31	31000	43	20.061	53702	0.41	41000	43	20.105	32859	0.4	40000
[truncated: 20 more columns]

## Sheet: B - Statistics (p-values)
Supplementary Table S4.B - Longitudinal rhesus macaque set, statistical analysis
n = 4 animals (ID # 255, 256, 262, 265)
wpi = week post-infection
Comparison of each time-point (5, 12 & 15 wpi) to pre-infection time-point
Glycopeak #	Adjusted p-values
	5 wpi	12 wpi	15 wpi
1	0.743205750794198	0.812980786562469	3.0263915011692e-05
2	0.889154074554016	0.00564337482414635	0.0183698778671226
3	0.000254212555690285	3.04870403203261e-06	0.00123055157130194
4	0.267588714869151	0.684855191037301	0.225044676204737
5	0.837013678542542	0.194809919524095	0.0199161862638186
6	0.743205750794198	0.484702436507839	0.00902193150826045
7	0.597108011836619	0.074894858199028	0.0337472321497831
8	0.0923828726559793	0.055067887358811	0.167287228439617
9	0.0578537944382792	0.0413966203512669	0.0192840374985601
10	0.0785830622907575	0.200128627640881	0.322548607640413
11	0.893276463235248	0.0667429585939192	0.0246563014134432
12	0.00384934381289263	0.160808463476557	0.0155024477475405
13	0.00552796647755963	0.0158461878975125	0.575748687051079
14	0.000128004349796984	0.000101802575805037	0.000156505000211619
15	0.743205750794198	0.716004188022582	0.00902193150826045
16	0.180135997845327	0.484702436507839	0.000178922508477268
17	0.173690161014716	3.37177595473766e-08	0.972683134314168
18	0.743205750794198	0.0851913573431025	0.170138794839588
19	0.301631795371841	0.0287503958220628	0.00221956229685268
20	0.180135997845327	0.00400557219069991	0.941102586601962
21	0.837013678542542	0.0851913573431025	0.0300521110158832
22	0.0261038642856577	8.22866019775844e-05	0.000272227110949636
23	0.953374448715272	0.470967058116301	0.0074432532457387
24	0.000600863044828278	3.43770158305211e-06	0.786216257422528
25	5.63126442097624e-05	3.37177595473766e-08	4.58228359700996e-08
26	0.267588714869151	0.08144249603836	0.306658099433949
27	0.028437858611729	0.00629578763114891	0.571738145064406
28	0.0161103213825972	0.00431398939453945	0.000178922508477268
29	0.743205750794198	0.0697405596899114	0.245333982455189
30	7.66370265470329e-07	3.18434141277635e-08	8.79680239762592e-09
31	0.267588714869151	0.749706451746362	0.167287228439617
32	0.200150299866949	0.0190202664323091	0.968340104321245
33	0.155779399158264	0.00651585282497826	0.0824160868020839
34	0.000455226791663004	3.04870403203261e-06	4.26900836292265e-07
35	0.000600863044828278	2.56953519406355e-07	1.8973867417967e-07
36	0.267588714869151	0.399582142913865	0.0319552363217607
37	5.63126442097624e-05	2.4817645335092e-06	9.21257998820479e-07
38	0.00233768544092607	0.000869223637213994	0.000191166649606372
39	0.078165310690635	1.13078582322033e-05	0.127102768825555
40	0.00160040827854879	4.64411877842963e-07	7.65997761684178e-05
41	0.078165310690635	0.00329561173407413	0.000161666046173137
42	0.00233768544092607	0.139363561721892	0.060443679787887
43	0.000254212555690285	4.80089973884379e-06	9.63488318609744e-07
#pvalues < 0.05	17	24	27
