# Supplementary material for: Alteration of rhesus macaque serum N-glycome during infection with the human parasitic filarial nematode Brugia malayi
Source: Sci Rep. 2022 Sep 21;12:15763. doi: 10.1038/s41598-022-19964-1 (PMC9491660; doi:10.1038/s41598-022-19964-1)
Supplement: Supplementary file 6 — Supplementary Information 6. [file 41598_2022_19964_MOESM6_ESM.xlsx]

## Sheet: A - HILIC-UPLC data
Supplementary Table S4.A - Longitudinal rhesus macaque set, glycan classes, UHPLC raw data
Animal ID numbers		255, 256, 262, 265 = biological replicates				UHPLC raw data
A1, A2	Technical replicates					Retention Time in minutes
A	Pre-infection					Area in mV/sec
B	5 wpi (week post-infection)					% Area = peak area related to total spectrum area, in percentage
C	12 wpi					Intensity = % area * 100000 for normalization
D	15 wpi
Pre-infection
#255								#256								#262								#265
A1				A2				A1				A2				A1				A2				A1				A2
Sialylation	Fucosylation	Galactosylation	Mannosylation	Sialylation	Fucosylation	Galactosylation	Mannosylation	Sialylation	Fucosylation	Galactosylation	Mannosylation	Sialylation	Fucosylation	Galactosylation	Mannosylation	Sialylation	Fucosylation	Galactosylation	Mannosylation	Sialylation	Fucosylation	Galactosylation	Mannosylation	Sialylation	Fucosylation	Galactosylation	Mannosylation	Sialylation	Fucosylation	Galactosylation	Mannosylation
9.1287e+08	268114000	198430000	3.002e+07	913460000	274428250	2.09999e+08	2.723e+07	8.75455e+08	322839750	2.44286e+08	2.9185e+07	876850000	326250500	2.39982e+08	31855000	925740000	309873750	226766250	3.0245e+07	922815000	303963250	2.11649e+08	3.2745e+07	923435000	321425000	213500000	30950000	923985000	323140250	218293750	29850000
Week 5 PI
#255								#256								#262								#265
B1				B2				B1				B2				B1				B2				B1				B2
Sialylation	Fucosylation	Galactosylation	Mannosylation	Sialylation	Fucosylation	Galactosylation	Mannosylation	Sialylation	Fucosylation	Galactosylation	Mannosylation	Sialylation	Fucosylation	Galactosylation	Mannosylation	Sialylation	Fucosylation	Galactosylation	Mannosylation	Sialylation	Fucosylation	Galactosylation	Mannosylation	Sialylation	Fucosylation	Galactosylation	Mannosylation	Sialylation	Fucosylation	Galactosylation	Mannosylation
895825000	284600750	236966250	3.249e+07	933240000	1.76427e+08	203778750	34165000	890840000	293886750	224571250	34140000	902075000	1.96495e+08	247606250	43870000	902225000	3.11811e+08	2.48305e+08	38590000	9.2842e+08	208952500	2.52318e+08	33560000	914215000	3.24321e+08	228815000	35795000	9.14895e+08	227927250	270213750	34885000
Week 12 PI
#255								#256								#262								#265
C1				C2				C1				C2				C1								C1				C2
Sialylation	Fucosylation	Galactosylation	Mannosylation	Sialylation	Fucosylation	Galactosylation	Mannosylation	Sialylation	Fucosylation	Galactosylation	Mannosylation	Sialylation	Fucosylation	Galactosylation	Mannosylation	Sialylation	Fucosylation	Galactosylation	Mannosylation					Sialylation	Fucosylation	Galactosylation	Mannosylation	Sialylation	Fucosylation	Galactosylation	Mannosylation
9.1523e+08	245546250	2.17164e+08	3.6255e+07	913290000	2.48199e+08	220541250	3.622e+07	8.85645e+08	299514000	2.5763e+08	40190000	8.93405e+08	292747750	255596250	3.9245e+07	923860000	2.75605e+08	231931250	34535000					9.14695e+08	335931750	262041250	3.5855e+07	9.13295e+08	3.36566e+08	2.61314e+08	3.723e+07
Week 15 PI
#255								#256								#262								#265
D1				D2				D1				D2				D1				D2				D1				D2
Sialylation	Fucosylation	Galactosylation	Mannosylation	Sialylation	Fucosylation	Galactosylation	Mannosylation	Sialylation	Fucosylation	Galactosylation	Mannosylation	Sialylation	Fucosylation	Galactosylation	Mannosylation	Sialylation	Fucosylation	Galactosylation	Mannosylation	Sialylation	Fucosylation	Galactosylation	Mannosylation	Sialylation	Fucosylation	Galactosylation	Mannosylation	Sialylation	Fucosylation	Galactosylation	Mannosylation
907510000	269091250	2.14599e+08	2.916e+07	919690000	177573500	222737500	42520000	819425000	387017750	3.27066e+08	44205000	8.40705e+08	2.2562e+08	337931250	6.657e+07	907950000	3.07838e+08	2.43705e+08	37185000	920315000	203183250	273728750	3.547e+07	903440000	348066500	258147500	3.3515e+07	908735000	230304750	283246250	34500000

## Sheet: B - Statistics (p-values)
Supplementary Table S5.B - Longitudinal rhesus macaque set, glycan classes, statistical analysis
n = 4 animals (ID # 255, 256, 262, 265)
wpi = week post-infection
Comparison of each time-point (5, 12 & 15 wpi) to pre-infection time-point
Glycan class	Adjusted p-values
	5 wpi	12 wpi	15 wpi
Fucosylation	0.0570383557870335	0.728543528520934	0.0888088570315404
Galactosylation	0.0628275145375167	0.0395505356224821	0.000149332708103245
Mannosylation	0.0525051053042223	0.0206863231643624	0.000778325846790828
Sialylation	0.897963413858688	0.879152577077277	0.0271201445156647
