# Supplementary material for: Alteration of rhesus macaque serum N-glycome during infection with the human parasitic filarial nematode Brugia malayi
Source: Sci Rep. 2022 Sep 21;12:15763. doi: 10.1038/s41598-022-19964-1 (PMC9491660; doi:10.1038/s41598-022-19964-1)
Supplement: Supplementary file 7 — Supplementary Information 7. [file 41598_2022_19964_MOESM7_ESM.xlsx]

## Sheet: Sheet1
Supplementary Table S6 - Comparison of N-glycan profile alterations in filarial infections
Glycopeak number*		Putative structure(s)		Changes during filarial infection (after microfilariaemia)			* Glycopeak from HILIC-UPLC profiles
Dogs infected with D. immitis**	Rhesus macaques infected with B. malayi	CFG representation	Oxford Notation Name	Dogs infected with D. immitis**	Rhesus macaques infected with B. malayi		** Data obtained from: Behrens, A. et al. Changes in canine serum N-glycosylation as a result of infection with the heartworm parasite Dirofilaria immitis. Sci. Rep. 8, 1–9 (2018). https://doi.org/10.1038/s41598-018-35038-7
5	1		F(6)A2	Increase	Increase
6	2		F(6)A1G1	None	Increase
7, 8, 9	3		M5 A2G1	Increase (8, 9)	Increase
10	5		F(6)A2G1	None	Increase
11, 12	6		F(6)A2G1	Increase	Increase
13, 14	8, 9		M6 A2G2	13 decrease, 14 increase	Increase
16, 17	12		F(6)A2G2	Increase	Increase
20	15, 16		M7 F(6)A2G1SGc1	None	Increase
21, 22	16		A2G2S1	None	Increase
23	17		F(6)A2G2S1	Increase	None
28	19		F(6)A2G2SGc1	Increase	Increase
25, 29, 30	22		A2G2S2	Decrease	Increase
31, 32	23		F(6)A2G2S2	Increase 31, Decrease 32	Decrease
34	23		A2G2SGc2	Increase	Decrease
36	25		F(6)A2G2SGc2	Decrease	Decrease
