# Supplementary material for: Alteration of rhesus macaque serum N-glycome during infection with the human parasitic filarial nematode Brugia malayi
Source: Sci Rep. 2022 Sep 21;12:15763. doi: 10.1038/s41598-022-19964-1 (PMC9491660; doi:10.1038/s41598-022-19964-1)
Supplement: Supplementary file 8 — Supplementary Information 8. [file 41598_2022_19964_MOESM8_ESM.xlsx]

## Sheet: Sheet1
Supplementary Table S7 - Glycosidases used for glycan sequencing
Enzyme name		Amount used per reaction in U1		Reaction buffer2	Catalog number3	Source
		Sequential	Non Sequential
β-N-Acetylglucosaminidase S		-	2	Glycobuffer 1	P0744	Streptococcus pneumoniae, recombinant expressed in Escherichia coli
Endoglycosidase H		-	1000	Glycobuffer 3	P0702	Streptomyces picatus and overexpressed in Escherichia coli
α1-2,4,6 Fucosidase O		4	8	Glycobuffer 1	P0749	Cloned from Omnitrophica bacterium and expressed in Escherichia coli
α1-3,4,6 Galactosidase		4	8	Glycobuffer 1	P0747	Green coffee bean, recombinant expressed in Escherichia coli
β1-4 Galactosidase S		8	16	Glycobuffer 1	P0745	Streptococcus pneumoniae, recombinant expressed in Escherichia coli
α2-3,6,8,9 Neuraminidase A		20	20	Glycobuffer 1	P0722	Cloned from Arthrobacter ureafaciens and expressed in Escherichia coli
α2-3 Neuraminidase S		-	16	Glycobuffer 1	P0743	Streptococcus pneumoniae, recombinant expressed in Escherichia coli
1 Unit (U) values are based on the provider, New England Biolabs (NEB), definition
2 Glycobuffers = reaction buffers provided by NEB
Glycobuffer 1 = 5 mM CaCl2, 50 mM sodium acetate (pH 5.5 @ 25°C)
Glycobuffer 3 = 50 mM sodium acetate (pH 6 @ 25°C)
3 NEB catalog number
